# Supplementary material for: Discovery and Annotation of Functional Chromatin Signatures in the Human Genome
Source: PLoS Comput Biol. 2009 Nov 13;5(11):e1000566. doi: 10.1371/journal.pcbi.1000566 (PMC2775352; doi:10.1371/journal.pcbi.1000566)
Supplement: Table S1 — Locations of clusters recovered when applying ChromaSig to Refseq promoters. (0.31 MB TXT) [file pcbi.1000566.s012.txt]

P1 (in hg18)
chr1	850500	-
chr1	1361200	+
chr1	1941100	-
chr1	3361000	-
chr1	6162300	+
chr1	6402400	-
chr1	11674000	+
chr1	11674000	+
chr1	20916400	+
chr1	22342000	+
chr1	26609600	-
chr1	31154000	-
chr1	31856800	-
chr1	39320100	-
chr1	41022000	+
chr1	44172000	+
chr1	44174100	-
chr1	44174100	-
chr1	44174100	-
chr1	227635900	-
chr1	233880000	-
chr1	233880100	-
chr1	245341900	-
chr10	94811300	+
chr10	102978700	-
chr10	103525600	+
chr10	118492200	+
chr10	131652200	-
chr10	134901300	-
chr11	359300	-
chr11	627000	+
chr11	823100	-
chr11	1550200	+
chr11	2248300	-
chr11	46359100	+
chr11	46359700	+
chr11	46359700	+
chr11	61105100	-
chr11	63815500	+
chr11	65310900	+
chr11	65424700	-
chr11	65815800	-
chr11	66547200	+
chr11	117172700	-
chr11	117528800	+
chr11	118716200	-
chr12	47975400	+
chr12	130878700	+
chr13	99431800	+
chr13	113066000	+
chr14	23873300	-
chr14	23907500	-
chr14	104706400	-
chr14	105063800	+
chr15	65904600	+
chr15	70276900	+
chr15	75711700	+
chr15	77170200	+
chr16	270700	-
chr16	666000	+
chr16	695300	-
chr16	705100	+
chr16	1143300	+
chr16	1324300	-
chr16	1971000	-
chr16	2186900	-
chr16	2461200	+
chr16	3036700	-
chr16	29818500	-
chr16	66022400	-
chr16	67697900	+
chr16	67698900	-
chr16	69277300	+
chr16	73842900	-
chr16	87232100	+
chr16	87535300	-
chr16	88169600	-
chr16	88516700	+
chr17	1029700	-
chr17	1495600	-
chr17	6400500	-
chr17	7283900	-
chr17	7289600	+
chr17	7549200	-
chr17	26742800	+
chr17	34635200	-
chr17	35017400	-
chr17	35037000	-
chr17	35037700	-
chr17	38166200	+
chr17	38978600	+
chr17	38978700	+
chr17	39741500	+
chr17	44046900	-
chr17	44429300	+
chr17	45008200	+
chr17	45901300	+
chr17	56832500	+
chr17	69940900	-
chr17	70367800	+
chr17	70431100	+
chr17	72045300	+
chr17	77453300	-
chr19	241900	+
chr19	241900	+
chr19	411500	+
chr19	541000	-
chr19	951000	+
chr19	1401200	+
chr19	1704700	+
chr19	2672500	-
chr19	11355500	-
chr19	12807700	-
chr19	12810200	+
chr19	14446900	-
chr19	15172600	-
chr19	17923600	-
chr19	18578700	-
chr19	18762600	-
chr19	18867900	-
chr19	18912400	+
chr19	40213200	+
chr19	51168500	-
chr19	52215700	+
chr19	52614300	-
chr19	55524000	+
chr2	278400	+
chr2	26769500	-
chr2	120819600	-
chr2	219432400	+
chr2	219533000	-
chr2	219633400	-
chr2	236067800	+
chr2	241408400	-
chr2	241586600	+
chr20	604800	-
chr20	1113600	-
chr20	3013400	-
chr20	21442300	-
chr20	25011100	+
chr20	47533000	+
chr20	60228400	+
chr20	60810200	+
chr20	60918500	-
chr20	61108900	+
chr20	62151400	+
chr21	33320100	+
chr21	36993400	+
chr21	43671100	-
chr21	45649800	-
chr22	18082100	+
chr22	18091100	+
chr22	19122200	-
chr22	19649500	-
chr22	28041600	-
chr22	28206700	-
chr22	28446400	-
chr22	36153300	+
chr22	36286400	+
chr22	36808700	-
chr22	37181500	-
chr22	38183400	-
chr22	44751200	+
chr22	45311300	-
chr22	48793400	-
chr22	48950900	+
chr22	49042100	+
chr22	49459400	+
chr3	49882200	-
chr4	810100	-
chr4	1764900	+
chr4	2031000	-
chr5	1062200	+
chr5	139008400	+
chr5	139155800	+
chr5	153837900	+
chr5	176832800	-
chr5	176832800	-
chr6	44373900	-
chr7	288000	-
chr7	526000	+
chr7	960300	-
chr7	1239600	+
chr7	5429800	-
chr7	27171800	-
chr7	149669300	-
chr7	150306400	-
chr7	158072600	-
chr8	21702400	-
chr8	22044100	-
chr8	23317400	-
chr8	97242300	-
chr8	144584000	-
chr8	145531000	-
chr9	95757100	-
chr9	101628600	-
chr9	109291600	+
chr9	128416100	-
chr9	131974600	+
chr9	132529300	-
chr9	132804500	+
chr9	134447300	+
chr9	138757100	-
chr9	139011000	-
chr9	139068300	-
chr9	139183900	-
chr9	139891900	+
chrX	152749000	-
P2 (in hg18)
chr1	1388200	-
chr1	1925600	+
chr1	9051800	-
chr1	10432700	-
chr1	10779600	-
chr1	11841600	-
chr1	12627200	+
chr1	12698200	+
chr1	12728500	+
chr1	12757700	-
chr1	13782900	+
chr1	13784300	-
chr1	14797800	-
chr1	15129200	+
chr1	15145000	-
chr1	15963900	-
chr1	15963900	-
chr1	16221500	+
chr1	17318400	-
chr1	17448600	+
chr1	17507100	-
chr1	17739100	-
chr1	18306900	+
chr1	19058300	-
chr1	19473200	+
chr1	19488100	-
chr1	20014200	-
chr1	20318100	+
chr1	20338600	+
chr1	20751200	+
chr1	20787900	+
chr1	22011200	+
chr1	22762600	-
chr1	22836100	+
chr1	22842600	-
chr1	22852500	+
chr1	23393500	-
chr1	24311200	+
chr1	24342400	-
chr1	26220800	-
chr1	26245300	-
chr1	26266200	-
chr1	26357500	-
chr1	27113200	+
chr1	27582800	-
chr1	28134100	-
chr1	28375500	-
chr1	29011100	+
chr1	31433300	+
chr1	31815100	-
chr1	31942800	+
chr1	32777700	+
chr1	32940500	+
chr1	33139900	-
chr1	34098300	-
chr1	34102100	-
chr1	34404400	+
chr1	34415300	+
chr1	34993600	-
chr1	34999800	+
chr1	35143800	+
chr1	37272000	-
chr1	37795000	-
chr1	37873200	-
chr1	39180400	-
chr1	41723000	-
chr1	42391400	+
chr1	42772700	+
chr1	43385900	+
chr1	43524300	-
chr1	44255200	+
chr1	44357100	+
chr1	45080700	+
chr1	46632300	+
chr1	46745500	+
chr1	47036700	+
chr1	47262000	-
chr1	47375700	+
chr1	47428400	+
chr1	47654400	+
chr1	53381300	+
chr1	53972300	+
chr1	54255800	-
chr1	54862000	+
chr1	54879700	+
chr1	55219000	-
chr1	55237500	+
chr1	55278300	-
chr1	56817300	-
chr1	57058300	-
chr1	57093500	-
chr1	57204000	-
chr1	58488600	-
chr1	60312000	+
chr1	62432800	+
chr1	62557900	-
chr1	64441500	+
chr1	66031200	-
chr1	66031200	-
chr1	66231000	-
chr1	67404300	+
chr1	68289300	-
chr1	68471300	-
chr1	68687900	+
chr1	74911600	+
chr1	75366500	+
chr1	78729700	+
chr1	79244900	+
chr1	82038800	+
chr1	85818600	+
chr1	86394700	-
chr1	86707200	-
chr1	91642600	+
chr1	93030900	+
chr1	94359400	-
chr1	98900300	-
chr1	98900500	-
chr1	99502200	-
chr1	99884100	-
chr1	102235000	-
chr1	103346500	-
chr1	109201600	+
chr1	109650600	+
chr1	109883600	+
chr1	109957600	-
chr1	110055900	+
chr1	110456000	+
chr1	110494600	+
chr1	110795700	+
chr1	110863400	+
chr1	113064200	-
chr1	115198400	+
chr1	115682300	+
chr1	116113300	-
chr1	116184500	-
chr1	116185100	-
chr1	116455600	-
chr1	117554900	-
chr1	118528900	+
chr1	119334100	-
chr1	119712800	-
chr1	120112500	+
chr1	120156000	+
chr1	120240700	+
chr1	144124000	+
chr1	145711700	-
chr1	145841100	-
chr1	148497000	-
chr1	149955700	+
chr1	150327700	-
chr1	150397900	-
chr1	150564200	+
chr1	150653600	+
chr1	150750100	+
chr1	150753700	+
chr1	150805400	+
chr1	150819500	-
chr1	150862200	-
chr1	150902200	+
chr1	150914700	+
chr1	150925600	+
chr1	150937900	+
chr1	150947600	-
chr1	150996600	+
chr1	151015500	+
chr1	151046000	-
chr1	151066800	+
chr1	151117500	+
chr1	151147400	+
chr1	151209600	+
chr1	151223500	+
chr1	151240900	+
chr1	151270400	-
chr1	151280500	+
chr1	151352100	+
chr1	151389700	+
chr1	151442800	+
chr1	151549600	-
chr1	151587700	-
chr1	151614900	-
chr1	151629800	+
chr1	151655700	+
chr1	151679100	-
chr1	151699500	-
chr1	151852200	+
chr1	152225600	-
chr1	152431000	+
chr1	152559800	-
chr1	153099400	+
chr1	153272900	-
chr1	153272900	-
chr1	154665400	+
chr1	154856000	+
chr1	154914200	-
chr1	155157100	+
chr1	155834100	-
chr1	155937300	-
chr1	156004000	+
chr1	156229500	+
chr1	156491000	+
chr1	156526400	-
chr1	156567700	-
chr1	156590000	+
chr1	156635400	+
chr1	156657400	-
chr1	156716700	-
chr1	156784600	-
chr1	156816800	-
chr1	156937000	-
chr1	156955000	-
chr1	156990700	+
chr1	157002700	-
chr1	157014200	-
chr1	157408400	+
chr1	157441300	+
chr1	157441900	-
chr1	157526200	-
chr1	157550600	+
chr1	157676500	+
chr1	157772600	-
chr1	157823800	+
chr1	157951100	-
chr1	158099100	-
chr1	158190100	-
chr1	158318000	+
chr1	158352600	-
chr1	158388200	+
chr1	158414000	-
chr1	158427300	+
chr1	159121500	-
chr1	159943700	-
chr1	159958800	+
chr1	160599200	+
chr1	160617700	-
chr1	160648200	+
chr1	161304800	+
chr1	161305800	-
chr1	161305800	-
chr1	161308600	-
chr1	161439900	+
chr1	163449400	+
chr1	163591600	+
chr1	163779700	+
chr1	165224600	-
chr1	166964800	-
chr1	167969800	-
chr1	169421000	-
chr1	169888000	-
chr1	171838600	-
chr1	171905600	-
chr1	173979400	-
chr1	174698700	-
chr1	175400700	-
chr1	175407100	+
chr1	176206100	-
chr1	176749000	-
chr1	177811300	+
chr1	177827600	+
chr1	179148600	-
chr1	179718900	-
chr1	180297600	-
chr1	180908500	-
chr1	181028000	+
chr1	181188700	+
chr1	181421500	+
chr1	181540100	-
chr1	188713800	+
chr1	194843700	+
chr1	195302900	+
chr1	198448700	+
chr1	199448200	+
chr1	199613200	+
chr1	199635500	-
chr1	199884000	+
chr1	200358200	+
chr1	200429200	+
chr1	200946600	-
chr1	201287400	-
chr1	201322000	-
chr1	201411200	+
chr1	201422900	-
chr1	201465600	-
chr1	201587400	-
chr1	201711900	-
chr1	201730100	+
chr1	202277200	-
chr1	202402500	+
chr1	202432000	-
chr1	202595400	+
chr1	202921100	-
chr1	202921100	-
chr1	203064000	+
chr1	203278400	+
chr1	203592600	-
chr1	203804300	+
chr1	204179400	-
chr1	204484200	+
chr1	205105600	-
chr1	205186100	-
chr1	205210200	-
chr1	205272900	-
chr1	205344100	+
chr1	206151100	+
chr1	207668700	+
chr1	207823100	+
chr1	207944600	+
chr1	208177700	+
chr1	208472900	+
chr1	209733200	-
chr1	213323200	-
chr1	214963000	+
chr1	215329300	-
chr1	219026800	-
chr1	220788100	-
chr1	221633300	+
chr1	223184000	+
chr1	224079300	-
chr1	224195100	+
chr1	228579900	+
chr1	228916600	-
chr1	228949800	+
chr1	229365500	-
chr1	230718200	-
chr1	232107200	+
chr1	235271800	+
chr1	236120700	-
chr1	238321900	+
chr1	239587100	-
chr1	240754800	-
chr1	245721100	-
chr1	245763600	-
chr1	245778600	-
chr1	245817700	+
chr1	245835800	+
chr1	245902900	-
chr1	246578100	+
chr1	246591600	-
chr1	246617700	+
chr1	246823100	-
chr1	246857200	-
chr1	246969300	-
chr10	1769200	-
chr10	5397100	+
chr10	7701100	-
chr10	11087000	-
chr10	13083400	+
chr10	13316300	-
chr10	13585000	+
chr10	14413100	-
chr10	14856900	+
chr10	15801500	+
chr10	18469300	+
chr10	18469300	+
chr10	18589600	+
chr10	20145400	+
chr10	21502900	-
chr10	23521700	-
chr10	24537800	+
chr10	25503700	+
chr10	26263000	+
chr10	26545000	+
chr10	27742900	-
chr10	35144300	+
chr10	35934000	+
chr10	44200000	+
chr10	48037000	-
chr10	49483300	+
chr10	49993200	+
chr10	50177100	+
chr10	50269700	-
chr10	50640800	-
chr10	51677800	-
chr10	60606100	+
chr10	62430900	+
chr10	62431600	-
chr10	62882800	-
chr10	63092600	+
chr10	68356200	+
chr10	70846800	-
chr10	72102000	+
chr10	72215400	-
chr10	74323500	+
chr10	75080300	-
chr10	76529600	+
chr10	77212900	+
chr10	81699000	-
chr10	81882700	-
chr10	82039900	-
chr10	83625300	-
chr10	85974900	-
chr10	85990600	-
chr10	85994500	-
chr10	88404700	+
chr10	90336100	-
chr10	90414000	+
chr10	91127200	-
chr10	91284800	+
chr10	95316100	+
chr10	95351100	-
chr10	95362600	+
chr10	95508000	-
chr10	95744000	-
chr10	96943800	-
chr10	98021700	-
chr10	99522100	-
chr10	99780700	-
chr10	102080300	-
chr10	104587200	-
chr10	104619200	+
chr10	105836000	-
chr10	108914700	-
chr10	114033600	+
chr10	115302900	+
chr10	115413700	+
chr10	116154600	-
chr10	116407800	-
chr10	118021500	+
chr10	118023000	-
chr10	118073500	+
chr10	118295200	+
chr10	118340000	-
chr10	118370500	+
chr10	118419700	-
chr10	118947300	-
chr10	118990800	-
chr10	122206700	-
chr10	123738900	+
chr10	123913500	-
chr10	124020900	-
chr10	124204200	+
chr10	124449800	-
chr10	124660400	+
chr10	125415500	-
chr10	125641500	+
chr10	125796200	-
chr10	127453800	-
chr10	128067200	-
chr10	128200200	-
chr10	128584000	+
chr10	128884300	+
chr10	129425900	+
chr10	132999400	+
chr10	134521700	-
chr10	134606300	-
chr10	135223400	-
chr10	135232500	-
chr11	1065100	-
chr11	1576300	-
chr11	1586700	-
chr11	1607300	+
chr11	1674800	-
chr11	3623000	+
chr11	4345600	+
chr11	4427400	+
chr11	4523100	-
chr11	4556100	-
chr11	4564800	-
chr11	4617600	+
chr11	4630300	-
chr11	4675100	-
chr11	4747200	+
chr11	4782900	-
chr11	4798600	+
chr11	4826600	-
chr11	4860100	-
chr11	4901800	-
chr11	4966300	+
chr11	4976200	+
chr11	5037100	+
chr11	5099300	+
chr11	5279600	+
chr11	5328900	+
chr11	5367200	+
chr11	5400100	-
chr11	5419500	-
chr11	5431000	+
chr11	5466600	-
chr11	5488000	-
chr11	5494000	-
chr11	5522800	+
chr11	5558300	+
chr11	5732100	+
chr11	5766100	+
chr11	5964800	-
chr11	6005200	-
chr11	6147800	+
chr11	6217200	+
chr11	6746200	+
chr11	6763200	-
chr11	6773400	+
chr11	6823900	-
chr11	6854900	-
chr11	6898500	+
chr11	6997600	+
chr11	6997900	+
chr11	7066800	+
chr11	7229500	+
chr11	7463500	+
chr11	7774600	+
chr11	7803900	-
chr11	7917600	+
chr11	7942000	+
chr11	8016800	+
chr11	8572000	+
chr11	8788300	+
chr11	9069700	-
chr11	10547100	+
chr11	10672500	-
chr11	12986800	+
chr11	15090100	-
chr11	15093300	-
chr11	17455300	-
chr11	17522000	-
chr11	17697200	+
chr11	18018900	-
chr11	18151200	-
chr11	18769400	+
chr11	18912700	-
chr11	19180500	-
chr11	19328800	-
chr11	20001200	+
chr11	20577400	-
chr11	20647900	-
chr11	22170800	+
chr11	22315700	-
chr11	22646300	-
chr11	22653400	-
chr11	24474900	+
chr11	26309700	+
chr11	26972600	+
chr11	27699000	+
chr11	27700100	+
chr11	29994500	+
chr11	30559000	+
chr11	32413700	-
chr11	33520700	+
chr11	34490000	+
chr11	34491600	-
chr11	34599400	-
chr11	40272100	-
chr11	44026600	+
chr11	45264500	-
chr11	47330400	-
chr11	47572600	-
chr11	48195400	+
chr11	48223500	-
chr11	48242300	-
chr11	48283900	+
chr11	56067600	-
chr11	56705300	+
chr11	56761400	-
chr11	56904600	-
chr11	57121700	+
chr11	57122400	+
chr11	57555500	-
chr11	57714000	-
chr11	57727900	-
chr11	57739000	+
chr11	57752400	-
chr11	57792400	-
chr11	57927900	-
chr11	57947800	-
chr11	57964400	-
chr11	58467100	+
chr11	58737500	-
chr11	58947500	-
chr11	58967400	+
chr11	58980800	+
chr11	59001900	-
chr11	59028100	+
chr11	59237600	-
chr11	59706800	+
chr11	59902900	-
chr11	59919800	+
chr11	59979400	+
chr11	60039700	-
chr11	60223300	-
chr11	60281100	-
chr11	60309300	+
chr11	60391800	+
chr11	61474200	+
chr11	61714100	-
chr11	61732800	+
chr11	61765700	+
chr11	61794000	-
chr11	61823300	-
chr11	62445000	+
chr11	62508800	-
chr11	62539700	-
chr11	62894200	+
chr11	63029700	+
chr11	64114500	-
chr11	64483800	-
chr11	65535800	+
chr11	66432400	+
chr11	67047300	+
chr11	67198900	-
chr11	68505100	-
chr11	68537900	-
chr11	69227900	-
chr11	69602300	-
chr11	70185400	+
chr11	70915400	+
chr11	70937100	-
chr11	70954400	-
chr11	70971500	+
chr11	71524500	+
chr11	71605500	+
chr11	72652700	+
chr11	72658900	-
chr11	72661300	+
chr11	73856300	-
chr11	74120300	-
chr11	74478200	-
chr11	74540300	+
chr11	76422800	+
chr11	76676500	-
chr11	77411700	-
chr11	77731000	-
chr11	78829700	-
chr11	85763700	-
chr11	88863900	+
chr11	89507200	+
chr11	92342400	-
chr11	92703300	+
chr11	93394100	-
chr11	93678700	+
chr11	93774200	-
chr11	98396900	-
chr11	100505700	-
chr11	100959600	-
chr11	101423000	+
chr11	102000900	-
chr11	102101100	+
chr11	102156100	+
chr11	102174500	-
chr11	102219100	+
chr11	104514500	+
chr11	106394700	-
chr11	108798000	+
chr11	109469400	-
chr11	110675700	-
chr11	110891200	-
chr11	111287200	+
chr11	111289200	-
chr11	111295300	-
chr11	111540500	-
chr11	111543000	+
chr11	112763900	-
chr11	113155800	+
chr11	113351600	+
chr11	113671400	+
chr11	117453400	+
chr11	117552100	-
chr11	118347800	+
chr11	118722700	-
chr11	118798600	-
chr11	119513500	+
chr11	119615800	+
chr11	120036000	+
chr11	120478400	+
chr11	121492100	+
chr11	122357500	+
chr11	123130300	+
chr11	123281900	-
chr11	123315000	+
chr11	123319700	-
chr11	123353100	+
chr11	123391900	-
chr11	123685800	-
chr11	123694900	+
chr11	123800400	-
chr11	123816000	+
chr11	123945200	-
chr11	124273200	-
chr11	124311800	+
chr11	125120800	+
chr11	125154400	-
chr11	126376100	+
chr11	128317500	-
chr11	129804100	-
chr11	130745200	+
chr11	131286300	+
chr11	132318200	+
chr11	132908100	-
chr11	133220800	-
chr12	57100	+
chr12	192900	+
chr12	192900	+
chr12	194000	-
chr12	242700	+
chr12	1596000	-
chr12	1799400	+
chr12	3471000	+
chr12	4359600	+
chr12	4425500	+
chr12	4699700	-
chr12	5022800	+
chr12	5411100	+
chr12	5473300	-
chr12	5925300	-
chr12	6103900	-
chr12	6290000	+
chr12	7038000	+
chr12	7348000	-
chr12	7832800	+
chr12	7917000	-
chr12	8557000	-
chr12	8584700	-
chr12	8706200	+
chr12	10143000	+
chr12	10348300	-
chr12	10497500	+
chr12	10498400	+
chr12	10846000	+
chr12	10853600	-
chr12	13139900	+
chr12	13420500	+
chr12	14024400	+
chr12	14612000	-
chr12	14930100	-
chr12	15366800	-
chr12	16391800	+
chr12	16391800	+
chr12	16391800	+
chr12	16650100	+
chr12	16651700	-
chr12	18782000	+
chr12	20413200	+
chr12	21368900	-
chr12	23993700	+
chr12	25597700	-
chr12	26003700	-
chr12	28016500	-
chr12	29541300	+
chr12	29828500	-
chr12	30970800	+
chr12	33483900	-
chr12	38904800	+
chr12	39372400	+
chr12	42232100	-
chr12	43731500	-
chr12	47009400	+
chr12	47152900	+
chr12	47162800	-
chr12	47205400	-
chr12	47249600	+
chr12	47463800	-
chr12	47469300	-
chr12	48630500	+
chr12	48641000	+
chr12	48652300	+
chr12	49522600	-
chr12	50568500	+
chr12	50587000	+
chr12	50591900	+
chr12	50872200	-
chr12	51001700	+
chr12	51047800	-
chr12	51065800	-
chr12	51086300	-
chr12	51113900	+
chr12	51173000	+
chr12	51200300	-
chr12	51332200	-
chr12	51383500	-
chr12	51457200	+
chr12	51476000	-
chr12	51529000	-
chr12	52016000	-
chr12	52619100	+
chr12	52708800	-
chr12	52713200	+
chr12	53064300	+
chr12	53268800	-
chr12	53314500	-
chr12	53328700	-
chr12	53700100	+
chr12	53809700	+
chr12	54361000	+
chr12	54677800	-
chr12	55134800	-
chr12	55638100	-
chr12	55696100	-
chr12	57600400	-
chr12	61832400	-
chr12	66906300	+
chr12	66934000	-
chr12	68291000	-
chr12	68369000	+
chr12	69289600	+
chr12	69601200	-
chr12	70619100	+
chr12	70952300	+
chr12	73890000	-
chr12	79625500	+
chr12	79635200	-
chr12	79855400	+
chr12	79995700	+
chr12	83830500	-
chr12	84198400	-
chr12	87498600	-
chr12	89872600	+
chr12	91654000	+
chr12	98072600	-
chr12	99391500	-
chr12	99712700	+
chr12	100128100	-
chr12	101875900	-
chr12	102505400	+
chr12	102968000	-
chr12	105519500	+
chr12	106692500	+
chr12	107047400	+
chr12	107797700	+
chr12	107943000	+
chr12	108310600	-
chr12	108657200	+
chr12	108755900	-
chr12	109842500	-
chr12	111713900	+
chr12	112326300	+
chr12	112345000	-
chr12	113325900	+
chr12	113328600	+
chr12	113330900	-
chr12	116283500	-
chr12	117903300	+
chr12	118100900	+
chr12	118256700	-
chr12	119572300	-
chr12	121224500	-
chr12	121780500	+
chr12	124376600	-
chr12	127903500	+
chr12	128954200	-
chr12	129567800	-
chr12	130004500	+
chr13	22905500	-
chr13	23042700	-
chr13	24236800	-
chr13	24568500	-
chr13	24643700	-
chr13	27441100	-
chr13	27461100	-
chr13	28497100	+
chr13	28901100	-
chr13	30378100	+
chr13	30404600	+
chr13	32658100	+
chr13	35603200	-
chr13	35686500	+
chr13	35903600	+
chr13	36145700	+
chr13	36392000	+
chr13	36578100	-
chr13	37341500	+
chr13	38158600	+
chr13	42253900	-
chr13	43139700	-
chr13	43846300	-
chr13	45174200	-
chr13	50813200	-
chr13	51334300	+
chr13	52501400	-
chr13	60886800	-
chr13	69579900	-
chr13	77390700	+
chr13	83354800	-
chr13	92677500	-
chr13	93929600	-
chr13	95002600	+
chr13	95094700	-
chr13	95503500	+
chr13	95541400	-
chr13	96445000	-
chr13	97627000	-
chr13	100867000	-
chr13	100902600	+
chr13	101366500	+
chr13	102145300	-
chr13	102516700	+
chr13	107316500	+
chr13	108047000	-
chr13	109757600	+
chr13	109757600	+
chr13	112078900	-
chr13	112825100	-
chr14	19473800	+
chr14	19553100	+
chr14	19597800	-
chr14	19655600	-
chr14	19681800	+
chr14	19761300	+
chr14	20129000	+
chr14	20306900	+
chr14	20340500	+
chr14	20340500	+
chr14	20429800	+
chr14	20568400	+
chr14	20595900	+
chr14	20693800	+
chr14	21075300	-
chr14	21108400	+
chr14	21203200	+
chr14	22358800	-
chr14	22845400	+
chr14	22904100	+
chr14	22912100	-
chr14	22915600	+
chr14	22947800	+
chr14	22975000	-
chr14	23610700	-
chr14	24047800	-
chr14	24115200	-
chr14	24173700	-
chr14	24589100	-
chr14	29466600	-
chr14	31867900	-
chr14	36052800	-
chr14	36121000	+
chr14	36711400	-
chr14	47214200	-
chr14	50408300	+
chr14	51025800	+
chr14	56342300	-
chr14	57133000	+
chr14	59167200	+
chr14	59264100	+
chr14	60045700	+
chr14	62581400	+
chr14	62740900	-
chr14	62854600	-
chr14	64359300	+
chr14	66725900	-
chr14	69416000	-
chr14	69616300	-
chr14	73885100	+
chr14	74968000	-
chr14	75907100	+
chr14	76362200	+
chr14	76807000	-
chr14	78815100	+
chr14	79748100	+
chr14	80934600	+
chr14	85065800	+
chr14	87806800	+
chr14	87858900	+
chr14	87863500	-
chr14	91268400	+
chr14	91859000	+
chr14	91859600	-
chr14	92883500	+
chr14	93324500	+
chr14	93455000	-
chr14	93828900	-
chr14	93828900	-
chr14	93924400	+
chr14	93926300	+
chr14	93988500	-
chr14	94012700	-
chr14	94053400	+
chr14	94097000	-
chr14	94117700	-
chr14	94148900	+
chr14	95199800	+
chr14	95222400	-
chr14	95250700	+
chr14	95792600	-
chr14	102635700	-
chr14	103464200	+
chr14	104117400	+
chr14	104461800	+
chr15	21361900	+
chr15	21442500	+
chr15	21483500	-
chr15	22653000	-
chr15	24568800	+
chr15	24663500	+
chr15	24799200	-
chr15	27650300	-
chr15	29181100	+
chr15	31390700	-
chr15	32834400	-
chr15	32875000	-
chr15	36015100	+
chr15	37330700	+
chr15	38318900	+
chr15	38907700	-
chr15	41300900	-
chr15	41346600	+
chr15	41381200	-
chr15	43331200	+
chr15	45797400	-
chr15	46200000	-
chr15	46285300	-
chr15	46724800	+
chr15	49184500	-
chr15	49418100	-
chr15	49421000	+
chr15	51838700	-
chr15	55455800	+
chr15	56093900	+
chr15	56511400	-
chr15	57285800	-
chr15	59308200	-
chr15	60726300	-
chr15	63147200	+
chr15	63156600	+
chr15	66511200	-
chr15	67393800	-
chr15	69889700	-
chr15	70477700	+
chr15	71523000	-
chr15	71763500	+
chr15	71830500	+
chr15	71952900	-
chr15	72282600	-
chr15	72316000	-
chr15	72447600	-
chr15	73792100	+
chr15	73803800	-
chr15	76419800	-
chr15	76700800	-
chr15	77511700	-
chr15	78483800	+
chr15	78859200	-
chr15	79213600	-
chr15	79276600	-
chr15	79453600	-
chr15	81271600	-
chr15	81743900	+
chr15	82113600	+
chr15	83228400	-
chr15	84486600	-
chr15	87147400	+
chr15	87566200	-
chr15	88257500	-
chr15	89570100	+
chr15	90738500	+
chr15	90815800	-
chr15	99237200	-
chr15	100163800	-
chr16	167100	-
chr16	1419200	+
chr16	1850800	+
chr16	2009400	+
chr16	2819900	+
chr16	3102100	+
chr16	3194500	-
chr16	4232100	-
chr16	4927100	-
chr16	6009100	+
chr16	10183600	-
chr16	10582000	-
chr16	10695900	-
chr16	11270800	-
chr16	11277800	-
chr16	15396700	+
chr16	15858500	+
chr16	18902800	+
chr16	19086600	+
chr16	19329500	+
chr16	19992800	-
chr16	20245900	+
chr16	20271200	-
chr16	20323900	-
chr16	21129900	-
chr16	21152600	+
chr16	21197400	-
chr16	21623300	+
chr16	22011800	-
chr16	22732800	+
chr16	23101100	+
chr16	23220800	+
chr16	23631800	+
chr16	23673900	+
chr16	24174700	-
chr16	25135600	-
chr16	25611200	-
chr16	27806600	-
chr16	27982500	-
chr16	31068600	-
chr16	31446900	+
chr16	45339500	+
chr16	46738000	-
chr16	46823400	-
chr16	46826800	-
chr16	49742200	+
chr16	51138100	+
chr16	53915700	+
chr16	54070800	-
chr16	54158000	+
chr16	54247700	-
chr16	54466800	-
chr16	55156200	-
chr16	55223900	+
chr16	55230000	-
chr16	55243000	+
chr16	55259300	+
chr16	55261100	-
chr16	55963700	+
chr16	55996200	+
chr16	56286700	-
chr16	56568200	+
chr16	56886700	-
chr16	57054800	+
chr16	57078600	+
chr16	63713200	+
chr16	64957700	+
chr16	65436000	+
chr16	65436000	+
chr16	65510000	+
chr16	65918000	-
chr16	65918000	-
chr16	69237700	+
chr16	69821600	+
chr16	70080300	+
chr16	70117700	-
chr16	70168300	-
chr16	70217300	+
chr16	71640200	-
chr16	74086900	-
chr16	74868800	-
chr16	76026000	+
chr16	76613500	-
chr16	79811500	-
chr16	80626100	-
chr16	81218500	-
chr16	82559800	+
chr16	82633300	-
chr16	82831000	+
chr16	82886100	-
chr16	82959200	-
chr16	88655800	-
chr17	2942600	-
chr17	2977500	-
chr17	3047300	-
chr17	3066000	-
chr17	3128900	+
chr17	3142300	-
chr17	3248100	+
chr17	3271100	+
chr17	3283600	+
chr17	3322000	-
chr17	4491700	+
chr17	4621500	+
chr17	4879500	-
chr17	4967500	-
chr17	6957800	-
chr17	7563700	-
chr17	7846400	+
chr17	7882600	+
chr17	7931900	-
chr17	9634900	+
chr17	9669600	-
chr17	9749500	+
chr17	9803000	+
chr17	9880800	-
chr17	10216500	-
chr17	10266400	-
chr17	10313600	-
chr17	10362900	-
chr17	10681600	+
chr17	11442900	-
chr17	12510000	-
chr17	13446200	-
chr17	14624600	-
chr17	15109200	+
chr17	19254700	-
chr17	19377400	+
chr17	19591800	-
chr17	23152000	+
chr17	23658600	+
chr17	24394000	+
chr17	28342400	+
chr17	28643600	+
chr17	29508100	-
chr17	29606300	-
chr17	29621200	+
chr17	29637200	-
chr17	29707000	+
chr17	29714300	+
chr17	30498700	+
chr17	31104100	-
chr17	31290500	-
chr17	31332200	+
chr17	31338200	-
chr17	31353300	+
chr17	31441100	-
chr17	31454800	+
chr17	33753400	-
chr17	35110100	+
chr17	35910800	+
chr17	36075300	-
chr17	36164800	-
chr17	36182100	-
chr17	36192300	+
chr17	36209200	+
chr17	36277000	-
chr17	36295400	-
chr17	36347700	-
chr17	36409200	-
chr17	36418600	-
chr17	36437300	+
chr17	36456500	+
chr17	36475600	-
chr17	36570400	-
chr17	36594100	+
chr17	36725400	+
chr17	36779400	+
chr17	36792300	-
chr17	36834700	-
chr17	36850900	-
chr17	36877400	-
chr17	36915200	+
chr17	36929000	+
chr17	36982300	-
chr17	36996400	-
chr17	37122300	-
chr17	37144600	-
chr17	37434600	-
chr17	38306300	-
chr17	39191100	-
chr17	40347800	-
chr17	42284000	+
chr17	43288600	-
chr17	43963400	-
chr17	44037100	-
chr17	44227100	+
chr17	44400500	+
chr17	44564800	+
chr17	45706300	-
chr17	45964500	+
chr17	46066800	+
chr17	46267100	+
chr17	47591200	-
chr17	47591700	-
chr17	47592500	-
chr17	51155000	-
chr17	51164400	+
chr17	51586200	+
chr17	52248400	-
chr17	53670400	-
chr17	53713600	-
chr17	53961200	-
chr17	53977000	-
chr17	57022900	+
chr17	57812100	+
chr17	58237900	+
chr17	58239000	+
chr17	61253400	+
chr17	62304200	-
chr17	62470600	+
chr17	64108100	+
chr17	65582700	-
chr17	65677000	-
chr17	67628300	+
chr17	70039600	-
chr17	70092300	-
chr17	70099700	+
chr17	70131600	+
chr17	70178600	+
chr17	70220200	-
chr17	70443300	+
chr17	71232700	-
chr17	72048100	-
chr17	72380500	+
chr17	72795300	-
chr17	74541700	-
chr18	490200	+
chr18	587200	-
chr18	894900	+
chr18	894900	+
chr18	3870000	-
chr18	5533700	-
chr18	6405200	-
chr18	7107500	-
chr18	8707000	-
chr18	9875700	+
chr18	9875700	+
chr18	10444400	+
chr18	10687400	-
chr18	11742100	-
chr18	12244500	-
chr18	12244500	-
chr18	13815600	-
chr18	13905400	-
chr18	18989700	+
chr18	20105900	-
chr18	22474100	+
chr18	22699200	-
chr18	23018900	-
chr18	24010700	+
chr18	26877000	-
chr18	26935800	-
chr18	28023700	-
chr18	28606600	-
chr18	29274500	+
chr18	29274800	+
chr18	29413000	-
chr18	30056900	-
chr18	30327000	+
chr18	40535300	-
chr18	41557600	-
chr18	42591500	-
chr18	43821900	-
chr18	48120500	+
chr18	50777300	+
chr18	53170400	+
chr18	55038500	+
chr18	55091600	-
chr18	55516000	-
chr18	57308400	+
chr18	59295500	-
chr18	59373800	+
chr18	59405400	-
chr18	59521500	+
chr18	59570800	-
chr18	59594000	-
chr18	59706000	-
chr18	61568500	+
chr18	61569000	+
chr18	68362500	-
chr18	68683800	+
chr18	68685200	+
chr18	70275800	-
chr18	70353000	-
chr18	71268500	+
chr18	76106200	-
chr19	645900	+
chr19	803700	-
chr19	3175300	+
chr19	3820100	-
chr19	3831600	+
chr19	3884400	+
chr19	4180600	-
chr19	4468700	+
chr19	4486600	-
chr19	4491400	-
chr19	5291800	-
chr19	5406600	-
chr19	6087200	+
chr19	7467900	-
chr19	7640300	+
chr19	7647600	+
chr19	7734200	-
chr19	7859500	-
chr19	8117900	+
chr19	8702400	+
chr19	8814200	-
chr19	8953400	-
chr19	9064600	+
chr19	9075200	-
chr19	9098500	+
chr19	9157600	+
chr19	9186800	+
chr19	9984400	-
chr19	10013200	+
chr19	11209500	+
chr19	11233900	+
chr19	11267400	-
chr19	11646100	-
chr19	12027600	+
chr19	12724000	-
chr19	13478700	-
chr19	13910300	-
chr19	14646400	+
chr19	14750600	-
chr19	14772300	-
chr19	14813200	-
chr19	14853500	+
chr19	14944400	+
chr19	14982800	-
chr19	15024200	+
chr19	15059300	+
chr19	15586500	-
chr19	15700000	-
chr19	15713300	+
chr19	15869300	-
chr19	16861300	-
chr19	17348800	+
chr19	17432300	+
chr19	17660600	-
chr19	18219500	-
chr19	18357400	+
chr19	18369700	-
chr19	19183900	+
chr19	19234200	-
chr19	19244600	+
chr19	35554900	-
chr19	38377100	+
chr19	38867100	+
chr19	40512100	+
chr19	40672600	-
chr19	40684500	-
chr19	40696700	-
chr19	40711100	-
chr19	40746700	+
chr19	40995700	-
chr19	41034900	-
chr19	43439300	-
chr19	44157700	+
chr19	44386500	-
chr19	44451200	+
chr19	44479100	+
chr19	44785300	+
chr19	45611100	-
chr19	46048600	-
chr19	46189000	-
chr19	46286500	+
chr19	46311800	+
chr19	46390600	+
chr19	46416600	-
chr19	46825700	-
chr19	46883700	-
chr19	46903900	-
chr19	46951800	+
chr19	47261500	-
chr19	47790300	+
chr19	48133500	-
chr19	48549200	+
chr19	49725700	+
chr19	49867300	+
chr19	49893600	-
chr19	50429700	+
chr19	50518300	-
chr19	50536200	+
chr19	50787400	-
chr19	51235800	+
chr19	51319200	+
chr19	51342700	-
chr19	51425000	+
chr19	51492000	+
chr19	51493500	-
chr19	51608900	-
chr19	51667100	-
chr19	52908400	+
chr19	52999100	+
chr19	53017400	-
chr19	53239500	-
chr19	53747400	-
chr19	53950900	+
chr19	53951600	-
chr19	54063100	+
chr19	54259000	+
chr19	54350500	-
chr19	54353300	-
chr19	55358200	+
chr19	55398500	+
chr19	55613900	-
chr19	55709400	-
chr19	55763100	-
chr19	55832600	+
chr19	55911900	+
chr19	56019300	+
chr19	56026000	-
chr19	56050100	+
chr19	56068400	+
chr19	56105300	-
chr19	56147700	-
chr19	56197200	-
chr19	56204900	+
chr19	56215000	-
chr19	56215000	-
chr19	56215000	-
chr19	56222500	-
chr19	56222700	-
chr19	56230300	-
chr19	56260100	-
chr19	56278900	-
chr19	56337200	-
chr19	56420400	-
chr19	56452400	+
chr19	56506800	+
chr19	56612700	-
chr19	56653300	-
chr19	56671400	-
chr19	56697300	-
chr19	56726800	-
chr19	56826000	-
chr19	56919100	-
chr19	56946500	-
chr19	56955700	+
chr19	56958400	+
chr19	56990000	-
chr19	58462600	-
chr19	59107900	-
chr19	59158000	+
chr19	59186800	+
chr19	59258800	+
chr19	59452500	-
chr19	59476500	+
chr19	59515700	-
chr19	59515700	-
chr19	59676000	-
chr19	59735900	+
chr19	59776700	-
chr19	59796800	-
chr19	59865400	-
chr19	59927400	+
chr19	59927400	+
chr19	59942000	+
chr19	60007300	+
chr19	60109700	-
chr19	60151100	+
chr19	60273100	+
chr19	60279200	+
chr19	60352400	+
chr19	60361000	-
chr19	60369500	+
chr19	60528900	+
chr19	60941400	-
chr19	61034800	-
chr19	61135600	+
chr19	61151500	+
chr19	61202500	+
chr19	62370700	-
chr19	62871700	-
chr2	936700	-
chr2	2314500	-
chr2	3683100	+
chr2	5750700	-
chr2	11591300	-
chr2	11597900	+
chr2	11599900	-
chr2	11727700	-
chr2	14689900	+
chr2	17563100	+
chr2	17585200	-
chr2	17860900	+
chr2	21120000	-
chr2	24086300	+
chr2	24251600	-
chr2	26478400	-
chr2	26634900	-
chr2	26717200	+
chr2	27215500	-
chr2	27225300	+
chr2	27359000	-
chr2	28572800	-
chr2	30884300	+
chr2	31659000	+
chr2	33213500	-
chr2	37269300	+
chr2	39746600	+
chr2	43757300	-
chr2	43919300	+
chr2	43919300	+
chr2	48649500	-
chr2	48698600	-
chr2	48836200	-
chr2	49235300	-
chr2	50427900	-
chr2	51113100	-
chr2	56003800	-
chr2	56004600	-
chr2	56264500	+
chr2	68952200	-
chr2	69034000	-
chr2	69055700	-
chr2	70901000	+
chr2	70915900	+
chr2	71016100	+
chr2	73723200	-
chr2	73782300	+
chr2	74423600	-
chr2	74728900	-
chr2	75650600	+
chr2	79593100	+
chr2	80385100	-
chr2	88148400	-
chr2	95326800	+
chr2	97016300	-
chr2	98329100	+
chr2	100087900	+
chr2	100453800	+
chr2	100492400	-
chr2	101975200	+
chr2	102294300	+
chr2	105224400	+
chr2	105420900	+
chr2	106869400	+
chr2	107969900	+
chr2	108230500	+
chr2	108271100	+
chr2	108360600	+
chr2	110230600	-
chr2	113259800	-
chr2	113311000	-
chr2	113387400	+
chr2	113479800	+
chr2	113526400	+
chr2	113533100	+
chr2	113533300	+
chr2	113541600	+
chr2	113545900	-
chr2	115636600	-
chr2	119632800	-
chr2	119998600	-
chr2	121266800	-
chr2	121759200	-
chr2	127679700	+
chr2	128009300	+
chr2	128139000	-
chr2	131229800	+
chr2	131390200	-
chr2	132890400	+
chr2	133144700	-
chr2	133145500	-
chr2	134042200	+
chr2	137464400	+
chr2	139253800	+
chr2	142605200	-
chr2	149603700	-
chr2	149895500	-
chr2	151052500	-
chr2	152299100	-
chr2	152538500	-
chr2	154436900	+
chr2	155262800	+
chr2	158162100	+
chr2	159360500	-
chr2	163403200	+
chr2	164300800	+
chr2	165186400	-
chr2	165520600	-
chr2	167467900	-
chr2	168383100	+
chr2	169367600	-
chr2	169596400	+
chr2	173394500	+
chr2	175337800	+
chr2	176673200	-
chr2	176690200	+
chr2	176724800	+
chr2	176737500	+
chr2	178892700	-
chr2	180434100	-
chr2	182558500	-
chr2	187421800	+
chr2	188865800	-
chr2	190711000	-
chr2	192420500	-
chr2	197166000	-
chr2	197383500	-
chr2	206791300	-
chr2	207215100	-
chr2	207513000	-
chr2	208697000	+
chr2	208702600	+
chr2	208718900	+
chr2	208737000	+
chr2	208980200	+
chr2	210345000	-
chr2	210797900	+
chr2	210876600	-
chr2	213111700	-
chr2	214984200	-
chr2	215710900	+
chr2	217206300	+
chr2	217433100	-
chr2	218516500	+
chr2	218646700	+
chr2	218698400	+
chr2	218954700	+
chr2	219181100	+
chr2	219354300	+
chr2	219405000	+
chr2	219991400	+
chr2	220200100	+
chr2	222872300	-
chr2	227952600	+
chr2	228206300	+
chr2	228291200	-
chr2	228386900	-
chr2	228444800	-
chr2	228754000	+
chr2	229843900	+
chr2	233028900	+
chr2	233206000	+
chr2	233501600	-
chr2	233586000	-
chr2	234191500	-
chr2	234210100	-
chr2	234245400	-
chr2	234255200	-
chr2	234265200	+
chr2	234286300	-
chr2	234291800	+
chr2	234302000	-
chr2	234317300	-
chr2	234333900	-
chr2	234624300	+
chr2	235525700	-
chr2	237081200	-
chr2	238060400	+
chr2	238140100	-
chr2	240630500	-
chr2	240634100	+
chr2	241456400	+
chr2	241480200	+
chr20	15900	+
chr20	86200	+
chr20	118100	-
chr20	696900	+
chr20	845300	+
chr20	930400	+
chr20	1132000	+
chr20	1823200	+
chr20	1922800	+
chr20	2465600	+
chr20	2743600	+
chr20	3610800	-
chr20	3635500	+
chr20	3661800	-
chr20	4177200	+
chr20	4669500	-
chr20	5243200	+
chr20	5982600	-
chr20	6051700	-
chr20	6696800	+
chr20	9443500	+
chr20	9767500	+
chr20	10147700	-
chr20	13919600	+
chr20	17155100	+
chr20	17628400	+
chr20	17628400	+
chr20	17986100	-
chr20	18741900	-
chr20	19141100	-
chr20	20296500	+
chr20	22512600	-
chr20	22514600	-
chr20	22963600	-
chr20	23497800	+
chr20	23535000	-
chr20	23566300	+
chr20	23617100	+
chr20	23755300	-
chr20	23808600	-
chr20	24398300	+
chr20	29442100	-
chr20	29457100	-
chr20	29491900	-
chr20	29524800	+
chr20	29526800	-
chr20	29896800	+
chr20	30062300	+
chr20	31134000	-
chr20	31219300	-
chr20	31269000	-
chr20	31287100	+
chr20	33344000	-
chr20	33489900	-
chr20	34020400	-
chr20	34164000	+
chr20	35318200	+
chr20	35964400	+
chr20	36227400	-
chr20	36322000	+
chr20	36366100	-
chr20	36408700	-
chr20	39428900	-
chr20	41251900	-
chr20	41621000	-
chr20	41628200	-
chr20	42249100	+
chr20	42309400	+
chr20	42398500	-
chr20	42417900	+
chr20	42463300	+
chr20	43163500	-
chr20	43177200	-
chr20	43186200	+
chr20	43236400	+
chr20	43268800	+
chr20	43316700	-
chr20	43368100	-
chr20	43369200	-
chr20	43601200	-
chr20	43609400	-
chr20	43691200	+
chr20	43693500	-
chr20	43763700	+
chr20	43767300	-
chr20	43889400	-
chr20	44313400	+
chr20	44714000	-
[truncated: 16,547 more rows]
