# Supplementary material for: Discovery and Annotation of Functional Chromatin Signatures in the Human Genome
Source: PLoS Comput Biol. 2009 Nov 13;5(11):e1000566. doi: 10.1371/journal.pcbi.1000566 (PMC2775352; doi:10.1371/journal.pcbi.1000566)
Supplement: Table S2 — Locations of clusters recovered when applying ChromaSig to predicted enhancers. (0.51 MB TXT) [file pcbi.1000566.s013.txt]

E1 (in hg18)
chr1	752100	+
chr1	769400	+
chr1	1005000	-
chr1	1063300	+
chr1	1069300	-
chr1	1099100	+
chr1	1108500	+
chr1	1176100	-
chr1	1946400	+
chr1	2499800	-
chr1	2695200	+
chr1	2729000	-
chr1	2738800	-
chr1	2746800	-
chr1	2754000	+
chr1	2770400	-
chr1	2794500	+
chr1	2939600	-
chr1	2946000	+
chr1	3067700	+
chr1	3088000	-
chr1	3279200	-
chr1	3328400	-
chr1	3579800	+
chr1	3583500	-
chr1	3610700	-
chr1	3626400	+
chr1	3817900	-
chr1	4006700	-
chr1	4227900	+
chr1	4288900	-
chr1	4696000	-
chr1	5070200	-
chr1	5297400	+
chr1	5309200	+
chr1	5330600	+
chr1	5394200	+
chr1	5405700	-
chr1	5464800	+
chr1	5635200	+
chr1	5647600	+
chr1	5696000	+
chr1	5722200	-
chr1	6347700	-
chr1	7653200	+
chr1	7735900	+
chr1	7913000	-
chr1	7931900	+
chr1	8096400	-
chr1	8103700	-
chr1	8135700	-
chr1	8153000	-
chr1	8165200	-
chr1	8194300	-
chr1	8297400	+
chr1	8300800	+
chr1	8586500	+
chr1	8612600	-
chr1	8634700	+
chr1	8695600	+
chr1	8882400	-
chr1	8903700	-
chr1	8921200	-
chr1	8922900	+
chr1	8945300	-
chr1	8970300	+
chr1	9258300	+
chr1	9263400	-
chr1	9266800	-
chr1	9383400	-
chr1	9399600	-
chr1	9541700	+
chr1	9849600	-
chr1	10738900	-
chr1	10887100	-
chr1	10893300	+
chr1	10900500	+
chr1	11320500	+
chr1	11335900	-
chr1	11356200	-
chr1	11366400	-
chr1	11390200	-
chr1	11418400	+
chr1	11439700	+
chr1	11632900	+
chr1	11745100	-
chr1	11767700	+
chr1	12029700	+
chr1	12051100	-
chr1	12103900	+
chr1	12115700	-
chr1	15168200	+
chr1	15311300	+
chr1	15460400	+
chr1	15544800	+
chr1	15552300	+
chr1	15777600	-
chr1	15896500	+
chr1	16115500	-
chr1	16212200	-
chr1	16269600	-
chr1	16321600	+
chr1	16361300	-
chr1	16620400	+
chr1	16713000	+
chr1	16876500	-
chr1	16926700	+
chr1	17385500	+
chr1	17401200	-
chr1	17548700	-
chr1	18157600	-
chr1	18860600	+
chr1	18866400	-
chr1	19209900	+
chr1	19246100	+
chr1	19732400	+
chr1	19903700	+
chr1	20258100	-
chr1	20279900	+
chr1	20353800	+
chr1	20370100	-
chr1	20542400	-
chr1	20693200	-
chr1	21221500	+
chr1	22015400	+
chr1	22101000	+
chr1	22156600	+
chr1	22218100	+
chr1	22230000	+
chr1	22236700	-
chr1	22241700	-
chr1	22244500	+
chr1	22462100	-
chr1	22998700	-
chr1	23084200	+
chr1	23302800	+
chr1	23383900	+
chr1	23651500	+
chr1	23732800	+
chr1	23744000	+
chr1	23767400	+
chr1	23777300	+
chr1	23806100	-
chr1	23834300	+
chr1	23919600	+
chr1	24037400	+
chr1	24096000	+
chr1	24108200	-
chr1	24389100	-
chr1	24477000	+
chr1	24591100	-
chr1	24685400	+
chr1	25055100	-
chr1	25071500	+
chr1	25170600	-
chr1	25177400	+
chr1	25205000	-
chr1	25211600	-
chr1	25264100	-
chr1	25294600	+
chr1	25300000	+
chr1	25319500	+
chr1	25705100	+
chr1	25789700	+
chr1	26095500	-
chr1	26116700	+
chr1	26326500	-
chr1	26401300	-
chr1	26577300	+
chr1	26777500	-
chr1	26876500	+
chr1	26999400	-
chr1	27019900	-
chr1	27244300	-
chr1	27809000	+
chr1	27843200	-
chr1	28062900	+
chr1	28068400	+
chr1	28140300	-
chr1	28143000	-
chr1	28371600	-
chr1	28443100	+
chr1	28448000	+
chr1	29123600	-
chr1	30436000	-
chr1	30528700	-
chr1	30895300	+
chr1	31011500	+
chr1	31024500	+
chr1	31640400	-
chr1	31733800	+
chr1	31787500	+
chr1	31908400	-
chr1	31938100	-
chr1	31982800	-
chr1	31989300	-
chr1	32065500	-
chr1	32075200	+
chr1	32086900	-
chr1	32127800	-
chr1	32193800	+
chr1	32202700	+
chr1	32223300	-
chr1	32228200	-
chr1	32304500	+
chr1	32583700	-
chr1	32955000	-
chr1	32998900	+
chr1	33036700	-
chr1	33219700	-
chr1	33223100	+
chr1	33231300	+
chr1	33236100	-
chr1	33327100	-
chr1	33337900	+
chr1	33541100	+
chr1	33618500	-
chr1	35524100	-
chr1	35738100	-
chr1	36347500	+
chr1	36365100	+
chr1	36426200	-
chr1	36658800	-
chr1	36762500	+
chr1	36844500	-
chr1	37687900	+
chr1	37912000	+
chr1	37936800	-
chr1	38269100	+
chr1	38765900	-
chr1	39215300	-
chr1	39328000	-
chr1	39422500	-
chr1	39430900	-
chr1	39434900	+
chr1	39434900	+
chr1	39747800	+
chr1	39919300	-
chr1	40037700	+
chr1	40055600	-
chr1	40163700	-
chr1	40199000	-
chr1	40234200	+
chr1	40272800	+
chr1	40480400	+
chr1	40577300	-
chr1	40582800	+
chr1	40867300	-
chr1	40888000	+
chr1	41033400	+
chr1	41047600	-
chr1	41064100	-
chr1	41079100	+
chr1	41663000	+
chr1	41734000	+
chr1	41936800	-
chr1	42038800	+
chr1	42143200	+
chr1	42975200	+
chr1	43272900	-
chr1	43297300	+
chr1	43306000	-
chr1	43477400	+
chr1	43533700	+
chr1	44251300	-
chr1	44903200	+
chr1	44935300	+
chr1	44946200	+
chr1	44953400	-
chr1	44956400	-
chr1	44969800	-
chr1	45355200	-
chr1	45782000	-
chr1	46423300	+
chr1	46645600	-
chr1	46681200	-
chr1	47049000	-
chr1	50963100	+
chr1	51453400	+
chr1	51535400	+
chr1	51807900	-
chr1	51814600	-
chr1	52145300	-
chr1	53320800	-
chr1	53606400	-
chr1	53669900	-
chr1	53737600	-
chr1	53800700	+
chr1	53813600	+
chr1	53838500	-
chr1	53920700	+
chr1	54359800	+
chr1	54409600	-
chr1	54651900	-
chr1	54719800	+
chr1	54780700	+
chr1	54842700	-
chr1	55234000	-
chr1	55496700	-
chr1	58375600	+
chr1	58562700	-
chr1	58630500	+
chr1	58956500	-
chr1	59096400	-
chr1	59124700	+
chr1	59134800	+
chr1	59160600	+
chr1	59168500	+
chr1	59171200	+
chr1	59206500	+
chr1	59226300	-
chr1	59244100	-
chr1	59258500	+
chr1	59302100	+
chr1	59310400	+
chr1	59322700	-
chr1	59555100	-
chr1	59571400	+
chr1	59714900	-
chr1	59969500	+
chr1	60131900	+
chr1	61492800	+
chr1	62020200	-
chr1	62534100	+
chr1	64483700	+
chr1	64587400	+
chr1	64776300	-
chr1	64778900	+
chr1	64789200	+
chr1	64853000	-
chr1	65067700	+
chr1	65697600	+
chr1	66422100	+
chr1	66499300	-
chr1	66514100	+
chr1	66520700	-
chr1	66523400	-
chr1	66539200	-
chr1	66619500	-
chr1	66675000	-
chr1	66684200	+
chr1	67008300	-
chr1	67025600	-
chr1	67234400	+
chr1	67382100	-
chr1	67433000	+
chr1	67499900	-
chr1	67574700	+
chr1	67580400	+
chr1	67873600	+
chr1	67912900	+
chr1	67974800	-
chr1	75612600	+
chr1	76467500	-
chr1	76495300	+
chr1	76498600	-
chr1	76508600	+
chr1	76524200	-
chr1	76527100	-
chr1	76538400	+
chr1	77082600	-
chr1	77286200	+
chr1	77546700	-
chr1	78884000	+
chr1	84509700	+
chr1	85018000	+
chr1	85086300	-
chr1	85092500	+
chr1	85101400	+
chr1	85168900	+
chr1	85212700	+
chr1	85266300	-
chr1	85410200	-
chr1	85536500	-
chr1	85546800	+
chr1	86978400	+
chr1	87284000	+
chr1	88899300	+
chr1	89272800	-
chr1	89549600	+
chr1	89790500	+
chr1	89836700	-
chr1	89853400	-
chr1	89859200	-
chr1	89865400	-
chr1	89966300	+
chr1	89977600	-
chr1	89996400	+
chr1	90014100	+
chr1	90020100	-
chr1	90195200	+
chr1	91771200	-
chr1	91780400	+
chr1	91787100	+
chr1	91794900	+
chr1	91799000	+
chr1	91808500	-
chr1	91814500	-
chr1	91830000	-
chr1	91936100	-
chr1	91993200	+
chr1	92030500	+
chr1	92048000	+
chr1	92648600	+
chr1	92702300	-
chr1	92742600	+
chr1	93115200	+
chr1	93121100	-
chr1	93203300	+
chr1	93211700	-
chr1	93228900	-
chr1	93267300	+
chr1	93847400	+
chr1	93853200	-
chr1	93931200	+
chr1	93947000	-
chr1	93950400	+
chr1	93954100	-
chr1	93996500	+
chr1	94056100	+
chr1	94255200	+
chr1	94622800	-
chr1	94841000	-
chr1	95092700	-
chr1	98181100	+
chr1	98562200	-
chr1	99035400	+
chr1	99942800	+
chr1	100677800	-
chr1	100697100	-
chr1	100769100	-
chr1	100852500	-
chr1	101304400	+
chr1	101320600	+
chr1	101360700	+
chr1	101366800	-
chr1	101375300	-
chr1	101417500	-
chr1	101485500	+
chr1	101489700	+
chr1	101495900	-
chr1	101522400	+
chr1	101529600	+
chr1	101550300	+
chr1	101692500	+
chr1	108130100	-
chr1	108173500	+
chr1	108185500	-
chr1	108188700	+
chr1	108241200	+
chr1	108294600	-
chr1	108388400	-
chr1	108395400	+
chr1	108422000	-
chr1	108426700	+
chr1	108427300	+
chr1	108849600	+
chr1	108930000	+
chr1	109048200	-
chr1	109478100	+
chr1	109506400	-
chr1	109544400	+
chr1	109876500	+
chr1	109960600	-
chr1	109979300	-
chr1	109985200	+
chr1	110121600	+
chr1	110130900	-
chr1	110141600	-
chr1	110167800	+
chr1	110217400	-
chr1	110240700	+
chr1	110250800	-
chr1	110480900	+
chr1	110547800	-
chr1	110599700	+
chr1	110971400	-
chr1	111071500	-
chr1	111125100	-
chr1	111261400	+
chr1	111569800	-
chr1	111596000	-
chr1	111664800	-
chr1	111751000	+
chr1	111937100	-
chr1	111945200	-
chr1	111947400	-
chr1	111960700	+
chr1	112689000	-
chr1	113390900	+
chr1	113491300	+
chr1	114223300	-
chr1	114562900	+
chr1	114690900	-
chr1	114698200	+
chr1	115416600	-
chr1	115456900	-
chr1	115806700	-
chr1	116350600	-
chr1	116472800	-
chr1	116496300	+
chr1	116512700	+
chr1	116577900	+
chr1	116587100	+
chr1	116606900	+
chr1	116611600	-
chr1	116665700	-
chr1	116678200	+
chr1	116691100	+
chr1	117171100	+
chr1	117199200	+
chr1	117222900	+
chr1	117260500	+
chr1	117286900	+
chr1	117289700	+
chr1	117335800	+
chr1	117354200	-
chr1	117358000	+
chr1	117361400	-
chr1	117393100	+
chr1	117703200	-
chr1	117916000	-
chr1	118018200	+
chr1	120332300	+
chr1	120996300	+
chr1	121030000	-
chr1	143650000	+
chr1	143653000	-
chr1	143840900	-
chr1	143965000	-
chr1	144274300	+
chr1	144455700	-
chr1	145467300	+
chr1	145565700	-
chr1	145638700	-
chr1	145674400	-
chr1	147471700	-
chr1	148118000	-
chr1	148403400	+
chr1	148859400	-
chr1	149010400	+
chr1	149129100	+
chr1	149218800	-
chr1	149787100	-
chr1	149808600	+
chr1	150137300	+
chr1	150184900	+
chr1	150207100	+
chr1	150287200	+
chr1	150632400	+
chr1	150719600	+
chr1	151533300	+
chr1	151578600	+
chr1	151730100	+
chr1	151837700	+
chr1	151888700	+
chr1	152028500	-
chr1	152035700	-
chr1	152505300	+
chr1	152625400	+
chr1	152637800	-
chr1	152705200	-
chr1	152732100	+
chr1	152960100	+
chr1	152999400	+
chr1	153023400	-
chr1	153030800	+
chr1	153048800	+
chr1	153406200	-
chr1	153487200	-
chr1	154220400	+
chr1	154226000	-
chr1	154241200	+
chr1	154383400	-
chr1	154398000	+
chr1	154414800	+
chr1	154621900	-
chr1	154742100	+
chr1	154761600	-
chr1	155073000	-
chr1	155085100	+
chr1	155134600	+
chr1	155164200	+
chr1	155199900	+
chr1	155349000	+
chr1	155353200	-
chr1	155391300	-
chr1	157055500	+
chr1	157232800	-
chr1	157304400	+
chr1	157328300	+
chr1	158118700	+
chr1	158125900	+
chr1	158173400	-
chr1	158283200	-
chr1	158338400	+
chr1	158431000	+
chr1	158612800	+
chr1	158664300	-
chr1	158683600	+
chr1	158697100	+
chr1	158706900	+
chr1	158717700	-
chr1	158766100	-
chr1	158776600	-
chr1	158842800	-
chr1	158890300	+
chr1	158893600	-
chr1	158901800	+
chr1	158909600	-
chr1	158993300	-
chr1	159004200	+
chr1	159018300	+
chr1	159092500	-
chr1	159187700	-
chr1	159250000	+
chr1	159431500	+
chr1	159455100	+
chr1	159975800	+
chr1	160155700	-
chr1	160190100	-
chr1	160198600	+
chr1	160924400	-
chr1	163628900	-
chr1	164078600	-
chr1	164087400	+
chr1	164093700	-
chr1	164107000	-
chr1	164133000	-
chr1	164316600	-
chr1	164325500	+
chr1	165180500	-
chr1	165205100	-
chr1	165339800	-
chr1	165345700	+
chr1	165853400	+
chr1	166040500	+
chr1	166579500	+
chr1	166599400	+
chr1	166623400	+
chr1	166628500	-
chr1	166634800	-
chr1	166644500	-
chr1	166658400	-
chr1	166675800	-
chr1	166713300	+
chr1	166721100	+
chr1	166739900	+
chr1	166749400	-
chr1	166767600	-
chr1	167279900	-
chr1	167322700	-
chr1	167696400	+
chr1	167744100	-
chr1	167840500	+
chr1	167859800	-
chr1	167912200	+
chr1	168138400	-
chr1	169656100	-
chr1	170041400	+
chr1	170280900	+
chr1	170353400	+
chr1	170417400	+
chr1	170594400	-
chr1	170630600	+
chr1	170635600	+
chr1	170662400	+
chr1	170663400	-
chr1	170667600	+
chr1	170686100	+
chr1	170882800	-
chr1	170906600	-
chr1	170910800	+
chr1	170944500	+
chr1	170960400	+
chr1	170982300	+
chr1	171000500	-
chr1	171074400	-
chr1	171081100	-
chr1	171118900	-
chr1	171142400	+
chr1	171274700	-
chr1	171534400	+
chr1	171645800	+
chr1	171665700	-
chr1	171787100	+
chr1	172389300	+
chr1	173265400	-
chr1	173390100	-
chr1	173445200	-
chr1	173854500	+
chr1	177239100	+
chr1	177365500	+
chr1	177945600	+
chr1	178067600	+
chr1	179089500	+
chr1	179145200	+
chr1	179298300	+
chr1	179366000	+
chr1	179370000	-
chr1	179376100	-
chr1	179415800	-
chr1	179579500	-
chr1	179626400	-
chr1	179636900	-
chr1	179643600	-
chr1	179660700	+
chr1	180441300	-
chr1	180471700	-
chr1	180495800	-
chr1	180666200	+
chr1	180860500	+
chr1	181430700	+
chr1	181455300	+
chr1	181514900	+
chr1	181803400	+
chr1	181815700	+
chr1	182151900	+
chr1	182192800	-
chr1	182346600	-
chr1	182727700	+
chr1	182900000	+
chr1	182981600	-
chr1	183077400	-
chr1	183079600	+
chr1	183103600	+
chr1	183517200	+
chr1	183575200	-
chr1	183656100	-
chr1	183796300	-
chr1	183803500	-
chr1	183830700	-
chr1	183881900	+
chr1	183910000	+
chr1	183916200	+
chr1	184538300	-
chr1	184542000	-
chr1	184544400	-
chr1	184850700	+
chr1	185328000	-
chr1	190752500	+
chr1	190775100	-
chr1	190782600	+
chr1	190786400	-
chr1	190845000	+
chr1	191521400	+
chr1	191546700	-
chr1	191684200	-
chr1	191773200	-
chr1	191805900	+
chr1	192275200	-
chr1	192288400	-
chr1	192292500	-
chr1	192525800	-
chr1	195627600	+
chr1	195716700	-
chr1	196004500	+
chr1	196184900	+
chr1	196338700	+
chr1	196770700	+
chr1	196845900	-
chr1	197166000	+
chr1	197246400	+
chr1	197276600	-
chr1	197325700	+
chr1	197405000	-
chr1	197409900	+
chr1	198389700	+
chr1	198462300	+
chr1	198573000	-
chr1	198587800	-
chr1	198766600	+
chr1	198864000	-
chr1	199099000	-
chr1	199102700	+
chr1	199113700	+
chr1	199124100	-
chr1	199286700	+
chr1	199293200	+
chr1	199355700	+
chr1	199495100	-
chr1	200131800	-
chr1	200436400	-
chr1	200463800	-
chr1	200519100	+
chr1	200531500	+
chr1	201072700	+
chr1	201503700	-
chr1	201513800	+
chr1	201572100	+
chr1	201723700	-
chr1	201749500	+
chr1	201842300	+
chr1	201848800	-
chr1	201979600	+
chr1	201990100	-
chr1	202340800	+
chr1	202522600	-
chr1	202532200	-
chr1	202550000	+
chr1	202815200	-
chr1	202820400	+
chr1	202942800	+
chr1	202999300	+
chr1	203039500	+
chr1	203213500	+
chr1	203228300	+
chr1	203473900	+
chr1	203609300	-
chr1	203666300	+
chr1	203676700	-
chr1	203716600	-
chr1	204427600	+
chr1	204468800	-
chr1	204495400	+
chr1	204908400	-
chr1	204998000	-
chr1	205099600	-
chr1	205170100	-
chr1	205202400	-
chr1	205207000	+
chr1	205310700	-
chr1	205522200	-
chr1	205549600	-
chr1	205555700	-
chr1	205698900	+
chr1	206285100	+
chr1	207722600	-
chr1	207859600	+
chr1	207867700	+
chr1	207964100	-
chr1	208572800	+
chr1	208581000	-
chr1	208614200	+
chr1	208640500	-
chr1	208686100	-
chr1	208932400	-
chr1	209469200	-
chr1	209788800	-
chr1	209847000	+
chr1	209883800	+
chr1	209921600	-
chr1	209935200	-
chr1	209979500	+
chr1	210365200	-
chr1	210402700	+
chr1	210465500	+
chr1	210836600	+
chr1	210876400	+
chr1	210923800	-
chr1	210961700	-
chr1	210966900	-
chr1	210993500	-
chr1	211221200	+
chr1	211910400	-
chr1	212001600	+
chr1	212024400	+
chr1	212091700	-
chr1	212110900	+
chr1	212668200	-
chr1	212870900	-
chr1	218972800	+
chr1	219994000	-
chr1	220067500	-
chr1	220069900	-
chr1	220078500	-
chr1	220503900	+
chr1	220683500	-
chr1	220694700	+
chr1	221012900	+
chr1	221369600	+
chr1	221374000	-
chr1	221421200	+
chr1	221430200	+
chr1	221441400	-
chr1	221470500	+
chr1	221488700	-
chr1	221542000	+
chr1	221556900	+
chr1	221564100	+
chr1	221572700	+
chr1	221754600	-
chr1	222424000	-
chr1	222459600	+
chr1	222499900	-
chr1	222712700	+
chr1	222752900	+
chr1	222758400	+
chr1	222796900	-
chr1	222892600	-
chr1	222989100	+
chr1	223001300	+
chr1	223037600	-
chr1	223699700	-
chr1	223708900	+
chr1	223729000	-
chr1	223732200	+
chr1	224164200	-
chr1	224199300	+
chr1	224257200	+
chr1	224684100	+
chr1	224700200	+
chr1	224711800	-
chr1	225009400	+
chr1	225019200	+
chr1	225053600	-
chr1	225082300	+
chr1	225244300	+
chr1	226734000	-
chr1	226951100	+
chr1	226984500	-
chr1	226997500	+
chr1	227007400	+
chr1	227013900	+
chr1	227028900	-
chr1	227066300	+
chr1	227093000	+
chr1	227141100	-
chr1	227204400	+
chr1	227209300	+
chr1	227230300	-
chr1	227238300	-
chr1	227260300	-
chr1	227270400	+
chr1	227294600	-
chr1	227316400	-
chr1	227322400	+
chr1	227332500	-
chr1	227339500	-
chr1	227357900	+
chr1	227395100	+
chr1	227402200	+
chr1	227408000	-
chr1	227432300	-
chr1	227455200	+
chr1	227461000	-
chr1	227866800	-
chr1	227956400	-
chr1	228411600	-
chr1	228414800	+
chr1	229222900	-
chr1	229413900	+
chr1	230132700	-
chr1	230184600	-
chr1	230429200	+
chr1	230536800	-
chr1	230731300	+
chr1	230781500	-
chr1	230802500	-
chr1	231111800	-
chr1	231126600	-
chr1	231146400	-
chr1	231801900	-
chr1	232372900	+
chr1	232512300	-
chr1	232516800	-
chr1	232690000	-
chr1	232725500	+
chr1	232747000	+
chr1	232961900	-
chr1	233068600	-
chr1	233095900	+
chr1	233114400	-
chr1	233157400	-
chr1	233173700	-
chr1	233190200	-
chr1	233214100	-
chr1	233313800	-
chr1	233872300	-
chr1	234118100	+
chr1	234147600	-
chr1	234154300	+
chr1	234169300	-
chr1	234184900	+
chr1	234202000	-
chr1	234228700	-
chr1	234350900	-
chr1	234646500	+
chr1	234695700	-
chr1	234733200	+
chr1	237877600	-
chr1	237972400	-
chr1	238040800	-
chr1	238769400	-
chr1	239857900	-
chr1	241651800	+
chr1	241825300	-
chr1	241981800	-
chr1	242068500	+
chr1	242232900	-
chr1	242469500	-
chr1	242529600	+
chr1	243282100	-
chr1	244038000	-
chr1	244186700	-
chr1	244250500	-
chr1	244757300	-
chr1	245015000	-
chr1	245619900	-
chr1	246647300	-
chr1	247066200	-
chr10	123600	+
chr10	350900	+
chr10	353600	+
chr10	360100	-
chr10	365300	+
chr10	369100	+
chr10	387700	-
chr10	431100	-
chr10	487300	-
chr10	506500	+
chr10	537300	+
chr10	547000	+
chr10	1230200	-
chr10	1273300	-
chr10	1319600	-
chr10	1391500	+
chr10	1664700	-
chr10	1834300	+
chr10	1929500	+
chr10	1965100	-
chr10	1971500	-
chr10	2941000	+
chr10	3260300	-
chr10	3452600	-
chr10	3487800	-
chr10	3517500	+
chr10	3587300	+
chr10	3599800	+
chr10	3790200	-
chr10	3797000	+
chr10	3832800	-
chr10	3861000	-
chr10	3907500	-
chr10	3920000	+
chr10	3925000	-
chr10	3975700	-
chr10	3980900	-
chr10	3993000	+
chr10	4001800	+
chr10	4004900	+
chr10	4011900	+
chr10	4012500	-
chr10	4046200	+
chr10	4093000	-
chr10	4106900	+
chr10	4113000	+
chr10	4164100	+
chr10	4684200	+
chr10	4882300	+
chr10	5349900	-
chr10	5545100	-
chr10	5581100	+
chr10	5583800	-
chr10	5586000	+
chr10	5711000	-
chr10	5738500	+
chr10	5741800	-
chr10	6028100	+
chr10	6150600	-
chr10	6165800	+
chr10	6212200	+
chr10	6216300	-
chr10	6352600	-
chr10	6357700	+
chr10	6382600	+
chr10	6429900	+
chr10	6464400	-
chr10	6488500	-
chr10	6725100	-
chr10	6748400	-
chr10	6994700	-
chr10	7040100	+
chr10	7115800	-
chr10	7128000	+
chr10	7574500	-
chr10	7588300	-
chr10	7594500	-
chr10	7950700	-
chr10	8265900	+
chr10	8271600	+
chr10	8320900	+
chr10	8326900	-
chr10	8443100	+
chr10	8446400	-
chr10	8487500	+
chr10	8498500	-
chr10	9090100	-
chr10	9178700	-
chr10	10500100	+
chr10	11171000	+
chr10	11187200	-
chr10	11195300	-
chr10	11223400	-
chr10	11427000	+
chr10	11449900	-
chr10	11483000	-
chr10	11507700	+
chr10	11522300	-
chr10	11530200	+
chr10	11684600	-
chr10	11756200	-
chr10	11766900	+
chr10	11792400	+
chr10	11945600	+
chr10	11957600	-
chr10	11964800	+
chr10	12670500	+
chr10	13800400	+
chr10	13869500	-
chr10	13877600	-
chr10	13902800	-
chr10	14011900	-
chr10	14098300	+
chr10	14105800	+
chr10	14267100	-
chr10	14464400	+
chr10	14472200	+
chr10	14580700	-
chr10	14699100	-
chr10	14730400	-
chr10	14735300	-
chr10	14741700	+
chr10	14805200	-
chr10	15267200	-
chr10	15271000	-
chr10	15320500	+
chr10	16973500	-
chr10	17077600	-
chr10	17084300	-
chr10	17089300	-
chr10	17108500	+
chr10	17115600	+
chr10	17197800	+
chr10	17288400	+
chr10	17297800	-
chr10	17526200	-
chr10	21702200	-
chr10	21736200	+
chr10	22126700	-
chr10	22218300	-
chr10	22352000	-
chr10	22821100	+
chr10	22835200	-
chr10	23178300	-
chr10	23670700	-
chr10	23692800	+
chr10	23778400	+
chr10	24781100	-
chr10	24947500	+
chr10	24951800	+
chr10	25035900	+
chr10	25180500	+
chr10	25211000	+
chr10	25216800	+
chr10	25223500	-
chr10	25230900	-
chr10	25391100	-
chr10	26759800	+
chr10	27050800	-
chr10	27067100	+
chr10	27434300	+
chr10	27793800	+
chr10	27871000	+
chr10	28696900	+
chr10	30018400	+
chr10	30032100	-
chr10	30702400	+
chr10	30747000	-
chr10	30756900	+
chr10	30785100	-
chr10	30822500	+
chr10	30827000	+
chr10	30832200	+
chr10	31024800	-
chr10	31079900	+
chr10	31121100	-
chr10	31141700	+
chr10	31419800	-
chr10	31429500	-
chr10	31475400	-
chr10	31932400	-
chr10	32036500	-
chr10	32292000	+
chr10	32306600	-
chr10	32478500	-
chr10	32716000	-
chr10	32788400	-
chr10	32979300	-
chr10	33219900	-
chr10	33334600	-
chr10	33340600	+
chr10	33353600	-
chr10	33359100	-
chr10	33455300	+
chr10	33475000	-
chr10	33540000	-
chr10	33577000	-
chr10	34450900	-
chr10	34549200	-
chr10	35478300	-
chr10	35538000	-
chr10	35914600	+
chr10	42805100	+
chr10	42936800	+
chr10	42943800	+
chr10	43037600	+
chr10	43103100	+
chr10	43108800	-
chr10	43115100	+
chr10	43125100	-
chr10	43138300	+
chr10	43147800	-
chr10	43163100	-
chr10	43267700	-
chr10	43594900	+
chr10	43597700	-
chr10	43623700	-
chr10	43631900	-
chr10	43662100	-
chr10	43795800	-
chr10	44126500	-
chr10	44748500	+
chr10	44752400	+
chr10	44789800	+
chr10	44811100	+
chr10	45250300	+
chr10	47114600	+
chr10	47140200	+
chr10	48047400	-
chr10	48053000	+
chr10	48073100	+
chr10	48082400	+
chr10	48109900	-
chr10	48128700	-
chr10	48133200	+
chr10	48151500	-
chr10	48163600	+
chr10	48193700	-
chr10	48270500	+
chr10	48278800	-
chr10	49372100	-
chr10	49511600	-
chr10	49679200	-
chr10	49679800	-
chr10	49683700	+
chr10	50131600	-
chr10	50188300	+
chr10	50319500	-
chr10	51188100	-
chr10	51861900	-
chr10	52066600	+
chr10	52083900	+
chr10	52089800	+
chr10	53137800	-
chr10	59712600	+
chr10	61876400	-
chr10	62079600	-
chr10	62133400	-
chr10	63181400	-
chr10	63312800	-
chr10	63326700	-
chr10	63422600	-
chr10	63539200	-
chr10	63610700	-
chr10	63616100	-
chr10	63736300	-
chr10	63813400	+
chr10	63887000	-
chr10	63957200	-
chr10	64062000	-
chr10	64111000	-
chr10	64120900	+
chr10	64163100	-
chr10	64185800	+
chr10	64208600	-
chr10	64282200	-
chr10	69042700	-
chr10	69214200	+
chr10	69853500	+
chr10	70486900	+
chr10	70491500	-
chr10	70644100	-
chr10	70838000	-
chr10	70895100	-
chr10	70927600	+
chr10	70937600	+
chr10	70988400	-
chr10	71018400	+
chr10	71050300	-
chr10	71080800	-
chr10	71164700	+
chr10	71546100	-
chr10	71604300	-
chr10	71626800	-
chr10	71703000	-
chr10	71794200	+
chr10	71924300	+
chr10	71929300	-
chr10	71988900	-
chr10	71996100	+
chr10	72006100	-
chr10	72412600	+
chr10	72905200	-
chr10	73097800	+
chr10	73124600	-
chr10	73138100	+
chr10	73226700	-
chr10	73308000	+
chr10	73363600	-
chr10	73539700	+
chr10	73565000	+
chr10	73684800	+
chr10	73715800	-
chr10	73721100	-
chr10	73728000	+
chr10	73735300	+
chr10	73738400	-
chr10	73794400	-
chr10	74931200	+
chr10	75021300	+
chr10	75077500	-
chr10	75309800	-
chr10	75386300	-
chr10	75387100	-
chr10	75404700	-
chr10	75421800	-
chr10	75464300	+
chr10	75620000	-
chr10	75657700	-
chr10	76018200	-
chr10	76019500	-
chr10	76168700	-
chr10	76398500	-
chr10	76437800	-
chr10	76444900	+
chr10	76473900	+
chr10	76519600	+
chr10	76618800	+
chr10	77608200	+
chr10	79231100	+
chr10	79303400	-
chr10	79308000	-
chr10	79479100	+
chr10	79635500	+
chr10	79678800	-
chr10	79750900	+
chr10	79791400	-
chr10	79798500	-
chr10	79971900	+
chr10	80172600	-
chr10	80187100	+
chr10	80375400	+
chr10	80410300	-
chr10	80437300	+
chr10	80483700	+
chr10	80493500	-
chr10	80761200	+
chr10	80773000	-
chr10	81688800	-
chr10	81853900	-
chr10	82193800	-
chr10	85941200	-
chr10	86058700	-
chr10	87343600	-
chr10	87353700	+
chr10	87767700	-
chr10	87791000	-
chr10	87797500	-
chr10	88286900	+
chr10	88335300	+
chr10	88695900	+
chr10	88700800	+
chr10	89778000	-
chr10	89809800	-
chr10	89817900	+
chr10	89842300	+
chr10	89867900	+
chr10	89902400	-
chr10	89920800	+
chr10	89944100	+
chr10	90021300	+
chr10	90028800	-
chr10	90575900	+
chr10	90583000	+
chr10	90834300	-
chr10	91364600	+
chr10	92473600	+
chr10	92756200	-
chr10	92783500	+
chr10	93035000	-
chr10	93797600	+
chr10	94354700	+
chr10	94627400	+
chr10	94865700	+
chr10	94874400	-
chr10	94900900	+
chr10	95137400	+
chr10	95656000	+
chr10	96049500	-
chr10	97508900	+
chr10	97534700	-
chr10	97563800	-
chr10	97581700	-
chr10	97713500	-
chr10	98037500	+
chr10	98048200	-
chr10	98056500	+
chr10	98082900	-
chr10	98360100	+
chr10	98400800	-
chr10	98407600	+
chr10	98846300	-
chr10	99157600	-
chr10	99163400	-
chr10	99293000	+
chr10	99398100	-
chr10	99531600	+
chr10	99546400	-
chr10	99578900	-
chr10	99619200	+
chr10	99632500	-
chr10	100090300	+
chr10	100140900	+
chr10	101620000	-
chr10	101744100	-
chr10	102076700	+
chr10	102792500	+
chr10	102939500	-
chr10	103307900	+
chr10	103938500	+
chr10	104385100	+
chr10	104418400	-
chr10	104424000	-
chr10	104803800	-
chr10	105221200	+
chr10	105253700	+
chr10	105292800	+
chr10	105428300	+
chr10	105508800	+
chr10	105531700	+
chr10	105540000	-
chr10	105550100	+
chr10	105595900	+
chr10	105661000	-
chr10	105920200	+
chr10	106050700	+
chr10	106137200	-
chr10	106336600	-
chr10	106681500	-
chr10	107594200	+
chr10	111602200	+
chr10	111906700	-
chr10	112019600	-
chr10	112138000	-
chr10	112170200	+
chr10	112192000	-
chr10	112207800	+
chr10	112208100	-
chr10	112271800	-
chr10	112279300	+
chr10	112286000	+
chr10	112367900	-
chr10	112473800	-
chr10	112491700	+
chr10	112492700	-
chr10	112501000	+
chr10	112524200	-
chr10	112533300	-
chr10	112552900	-
chr10	112566200	-
chr10	112584100	-
chr10	112592900	+
chr10	112895800	-
chr10	114119100	+
chr10	114800000	+
chr10	114810100	-
chr10	115733100	+
chr10	115775300	+
chr10	115823600	+
chr10	115846100	+
chr10	116297600	+
chr10	116349900	-
chr10	116551500	+
chr10	116560900	+
chr10	118537500	-
chr10	119580700	+
chr10	120370800	+
chr10	120408400	-
chr10	120412500	-
chr10	120419100	+
chr10	120448100	+
chr10	120840100	-
chr10	121215800	-
chr10	121228500	+
chr10	121239600	-
chr10	121391600	-
chr10	121430900	+
chr10	121436500	-
chr10	121442900	-
chr10	121454600	-
chr10	121533500	+
chr10	122737000	-
chr10	124045100	+
chr10	124156500	+
chr10	124241300	-
chr10	124245600	-
chr10	124265700	+
chr10	124289700	-
chr10	124300400	-
chr10	124457100	-
chr10	124990800	-
chr10	125786000	-
chr10	125792400	-
chr10	125816400	+
chr10	125824600	+
chr10	126019300	-
chr10	126033200	+
chr10	126067900	-
chr10	126143400	-
chr10	126744400	+
chr10	127721000	+
chr10	128148200	-
chr10	128942100	-
chr10	129535300	+
chr10	129569100	-
chr10	129633900	+
chr10	129679100	+
chr10	129784200	-
chr10	129791700	+
chr10	129869700	-
chr10	130595300	-
chr10	130730800	-
chr10	130746600	+
chr10	130790400	-
chr10	131709500	+
chr10	132772200	+
chr10	132774300	+
chr10	132779500	+
chr10	132815600	+
chr10	132850900	+
chr10	133825800	-
chr10	134000400	+
chr10	134116600	+
chr10	134526800	-
chr10	134722000	-
chr10	134889500	+
chr10	134982600	-
chr10	135139200	+
chr10	135183900	+
chr10	135208100	-
chr11	317000	+
chr11	323300	+
chr11	340400	-
chr11	727700	-
chr11	1567500	+
chr11	1637600	+
chr11	1671500	+
chr11	1678800	-
chr11	1707400	-
chr11	1751400	+
chr11	2165400	+
chr11	2191400	+
chr11	2195000	+
chr11	2870300	+
chr11	3180300	-
chr11	3201200	+
chr11	3592500	-
chr11	3604300	+
chr11	3925100	-
chr11	6356500	-
chr11	6415900	-
chr11	6421500	+
chr11	6520700	-
chr11	6648500	-
chr11	7401400	+
chr11	7414700	-
chr11	8069600	-
chr11	8995400	+
chr11	9325200	-
chr11	9579400	-
chr11	9681200	-
chr11	10387600	-
chr11	10392500	+
chr11	10420000	-
chr11	10423600	+
chr11	10601900	-
chr11	10607300	-
chr11	10703300	-
chr11	10721600	+
chr11	10770600	+
chr11	10878200	+
chr11	11015300	-
chr11	11134100	+
chr11	11148800	-
chr11	11221700	-
chr11	12112300	+
chr11	12129900	+
chr11	12135000	+
chr11	12153900	-
chr11	12171200	-
chr11	12269400	-
chr11	12299200	+
chr11	12335000	+
chr11	12340700	-
chr11	12577400	-
chr11	13237300	-
chr11	13465800	+
chr11	13526800	-
chr11	13839000	+
chr11	13919100	+
chr11	14043100	+
chr11	14058100	+
chr11	14180800	-
chr11	14216400	+
chr11	14227200	+
chr11	14249100	-
chr11	14393600	-
chr11	14533600	+
chr11	14604400	+
chr11	14747000	-
chr11	15128900	-
chr11	16964800	-
chr11	17265200	-
chr11	17274900	-
chr11	17312600	+
chr11	18362000	+
chr11	18650100	-
chr11	18756800	-
chr11	19262400	+
chr11	19701500	-
chr11	22635900	+
chr11	30260300	+
chr11	31974200	-
chr11	32147500	+
chr11	32399100	-
chr11	32983900	+
chr11	34181900	+
chr11	34212500	-
chr11	34612500	-
chr11	34628700	+
chr11	34978200	+
chr11	34984900	-
chr11	34991400	-
chr11	35007900	-
chr11	35018800	-
chr11	35037300	+
chr11	35044700	+
chr11	35066600	-
chr11	35084900	+
chr11	35090000	+
chr11	35100900	+
chr11	35104400	-
chr11	35109500	-
chr11	35214200	-
chr11	35235400	+
chr11	35250900	+
chr11	35283600	+
chr11	35297700	+
chr11	35321200	-
chr11	35327800	-
chr11	35368900	-
chr11	35456400	-
chr11	36331300	-
chr11	43847400	-
chr11	44537600	-
chr11	44575500	+
chr11	44587400	+
chr11	44637200	-
chr11	44664800	-
chr11	44673800	+
chr11	44689100	+
chr11	45004500	+
chr11	45051800	-
chr11	45081100	-
chr11	45352300	-
chr11	45360600	-
chr11	45633200	+
chr11	45812500	+
chr11	46285700	-
chr11	47133900	+
chr11	47212800	+
chr11	47367300	-
chr11	47378400	+
chr11	47840700	-
chr11	47863400	+
chr11	47866500	-
chr11	47893800	+
chr11	47898400	+
chr11	47969000	-
chr11	47983800	+
chr11	48030200	+
chr11	56835900	+
chr11	56998000	-
chr11	57316100	-
chr11	57323500	-
chr11	58022500	+
chr11	58048700	+
chr11	58164600	+
chr11	58451600	+
chr11	58676500	+
chr11	58682800	+
chr11	58731400	+
chr11	58771200	-
chr11	58797700	+
chr11	58808700	+
chr11	59033500	-
chr11	59342700	-
chr11	60028500	-
chr11	60382800	+
chr11	60395700	-
chr11	60567100	+
chr11	60572800	+
chr11	60577100	-
chr11	60596200	-
chr11	60615300	-
chr11	60696700	+
chr11	61041200	-
chr11	61112500	-
chr11	61219800	-
chr11	61226500	+
chr11	61296400	+
chr11	61358400	+
chr11	61479500	-
chr11	61497000	+
chr11	61549800	-
chr11	61629300	+
chr11	61926300	+
chr11	61951100	-
chr11	61968600	-
chr11	62302200	+
chr11	62766300	-
chr11	62942500	+
chr11	63056200	-
chr11	63078000	+
chr11	63084500	+
chr11	63091300	+
chr11	63098600	-
chr11	63106900	+
chr11	63485700	+
chr11	63598100	+
chr11	63649800	+
chr11	63855700	+
chr11	63910300	-
chr11	63973200	+
chr11	64090800	+
chr11	64136600	+
chr11	64145900	-
chr11	64158500	+
chr11	64212700	+
chr11	64495900	+
chr11	64513600	+
chr11	64578100	+
chr11	64602400	+
chr11	64750100	-
chr11	64995800	-
chr11	65011600	-
chr11	65315800	+
chr11	65452000	-
chr11	65546700	+
chr11	65932500	-
chr11	66083300	+
chr11	66393100	-
chr11	66595900	+
chr11	66605700	+
chr11	66627700	-
chr11	66868900	-
chr11	66906100	-
chr11	67666300	+
chr11	67806400	-
chr11	67855300	-
chr11	67861700	+
chr11	67938200	+
chr11	67971800	+
chr11	68214700	+
chr11	68480000	-
chr11	68490600	-
chr11	68655800	-
chr11	68662100	+
chr11	68682400	+
chr11	68717000	+
chr11	68766300	-
chr11	68861100	+
chr11	68905900	-
chr11	68934100	-
chr11	68967500	-
chr11	69236100	+
chr11	69948900	+
chr11	71458300	+
chr11	71460900	+
chr11	71722000	-
chr11	71908400	-
chr11	72009500	+
chr11	72360000	+
chr11	72418100	-
chr11	72423700	+
chr11	72436800	+
chr11	72461100	-
chr11	72542500	+
chr11	72613800	+
chr11	72677600	+
chr11	72703200	-
chr11	72710900	-
chr11	73022900	+
chr11	73384700	-
chr11	73621100	-
chr11	73658200	-
chr11	73807000	+
chr11	74532200	+
chr11	74563800	-
chr11	74662000	+
chr11	74772600	+
chr11	74920300	+
chr11	74926200	-
chr11	75166000	+
chr11	75190300	-
chr11	75681800	+
chr11	75711600	+
chr11	75726300	-
chr11	75884300	+
chr11	75977500	-
chr11	76018600	+
chr11	76053500	+
chr11	76061900	+
chr11	76075200	+
chr11	76110700	-
chr11	76156900	-
chr11	76187800	-
chr11	76192700	-
chr11	76308500	+
chr11	76428800	+
chr11	76435600	+
chr11	76461100	-
chr11	76531000	+
chr11	76540300	-
chr11	76794200	-
chr11	77429200	-
chr11	77434600	+
chr11	77713900	-
chr11	77842100	+
chr11	77854000	+
chr11	81258700	+
chr11	81264000	-
chr11	82139400	-
chr11	82146100	+
chr11	82396700	+
chr11	85088800	-
chr11	85126400	-
chr11	85134800	-
chr11	85163500	+
chr11	85176700	+
chr11	85505200	-
chr11	85527500	-
chr11	85533600	+
chr11	85540200	-
chr11	85571700	-
chr11	85676500	-
chr11	85680700	-
chr11	85875300	+
chr11	85892300	-
chr11	85981900	+
chr11	86741600	+
chr11	87732800	+
chr11	87788000	-
chr11	87794100	-
chr11	87798200	+
chr11	92865200	-
chr11	92891300	-
chr11	92897900	-
chr11	92905300	+
chr11	93017900	+
chr11	93091000	+
chr11	94011500	+
chr11	94249500	+
chr11	94257200	+
chr11	94307000	-
chr11	94531300	-
chr11	94536300	+
chr11	94629500	+
chr11	94671800	+
chr11	94702500	+
chr11	94816100	-
chr11	94919900	+
chr11	95044800	-
chr11	95073400	+
chr11	95076500	-
chr11	95093700	-
chr11	95567300	+
chr11	95577700	+
chr11	95587700	-
chr11	95588300	-
chr11	95594500	+
chr11	95619800	-
chr11	101644700	-
chr11	101671500	+
chr11	101936200	-
chr11	101953000	+
chr11	102445900	-
chr11	104085000	-
chr11	104148200	-
chr11	104252700	-
chr11	104310800	+
chr11	104579100	+
chr11	107216500	+
chr11	107612700	+
chr11	107935000	-
chr11	108109000	-
chr11	109704400	-
chr11	109725200	+
chr11	110213800	-
chr11	110284200	+
chr11	110606500	+
chr11	110790200	+
chr11	110793800	-
chr11	110812300	-
chr11	110822200	-
chr11	111673500	-
chr11	111697900	+
chr11	111900400	-
chr11	111916400	-
chr11	113311000	+
chr11	113371000	+
chr11	113420400	-
chr11	113450600	-
chr11	113456200	+
chr11	113459300	-
chr11	113462800	+
chr11	113485200	+
chr11	113507000	-
chr11	113512900	+
chr11	113513600	+
chr11	113584600	+
chr11	113592300	-
chr11	114524200	+
chr11	116300900	+
chr11	116983100	+
chr11	117185900	+
chr11	117322800	+
chr11	117345800	-
chr11	117355600	+
chr11	117671900	+
chr11	117695400	-
chr11	118029000	-
chr11	118035200	-
chr11	118065700	-
chr11	118073300	+
chr11	118075900	+
chr11	118081800	+
chr11	118246400	-
chr11	118249200	+
chr11	118316300	+
chr11	118554300	-
chr11	118991700	+
chr11	119066700	+
chr11	120279900	+
chr11	120294500	-
chr11	120333200	-
chr11	120704400	+
chr11	120712800	-
chr11	120749100	+
chr11	120755000	+
chr11	120803300	-
chr11	120811200	-
chr11	121026500	-
chr11	121957100	+
chr11	122066300	-
chr11	122080500	-
chr11	122219400	-
chr11	122449400	+
chr11	122459500	-
chr11	122476700	+
chr11	122609400	-
chr11	122739500	+
chr11	122757700	-
chr11	122827500	+
chr11	122833600	+
chr11	122854500	+
chr11	124298800	+
chr11	124319000	+
chr11	125459600	+
chr11	125791600	+
chr11	125840600	-
chr11	125852700	-
chr11	127461600	+
chr11	127565500	+
chr11	127570300	-
chr11	127646800	-
chr11	127659800	-
chr11	127699400	+
chr11	127705100	+
chr11	127717100	-
chr11	127725500	-
chr11	127754700	-
chr11	127787600	+
chr11	127797700	+
chr11	127902700	-
chr11	127919800	-
chr11	127943700	+
chr11	127951100	+
[truncated: 28,705 more rows]
