# Supplementary material for: Discovery and Annotation of Functional Chromatin Signatures in the Human Genome
Source: PLoS Comput Biol. 2009 Nov 13;5(11):e1000566. doi: 10.1371/journal.pcbi.1000566 (PMC2775352; doi:10.1371/journal.pcbi.1000566)
Supplement: Table S3 — Locations of clusters recovered when applying ChromaSig to CTCF binding sites. (0.27 MB TXT) [file pcbi.1000566.s014.txt]

C1 (in hg18)
chr1	2828900	-
chr1	3390600	-
chr1	5245800	+
chr1	5430900	+
chr1	5497700	-
chr1	6421300	+
chr1	7790700	+
chr1	11346600	+
chr1	11950200	-
chr1	12389600	-
chr1	18299400	-
chr1	19074200	+
chr1	21795200	+
chr1	25268400	+
chr1	25809700	-
chr1	26590300	-
chr1	27197200	-
chr1	27484000	-
chr1	29444900	+
chr1	31156500	-
chr1	31430000	-
chr1	33115000	+
chr1	33606100	+
chr1	35024500	+
chr1	36372500	+
chr1	36847700	-
chr1	41730200	+
chr1	43792900	-
chr1	44810000	-
chr1	45256700	+
chr1	48475100	-
chr1	52938800	-
chr1	55048800	-
chr1	59937700	-
chr1	62769200	-
chr1	63679900	+
chr1	66480600	+
chr1	67586200	+
chr1	77771900	+
chr1	87263300	-
chr1	92548800	+
chr1	92554700	+
chr1	93232100	-
chr1	94052100	+
chr1	94082300	+
chr1	94264000	+
chr1	94701500	+
chr1	101159600	-
chr1	101526400	-
chr1	110432100	+
chr1	110840000	-
chr1	111678700	-
chr1	111825600	+
chr1	115396600	+
chr1	116843400	-
chr1	117068800	+
chr1	117162300	-
chr1	144139000	+
chr1	148200800	+
chr1	152719500	-
chr1	153965400	+
chr1	154303200	-
chr1	155927800	-
chr1	157434400	+
chr1	158781200	+
chr1	159114000	+
chr1	159233900	+
chr1	159417200	+
chr1	160000200	+
chr1	165294800	-
chr1	165359600	-
chr1	166318700	+
chr1	166601500	-
chr1	170037500	+
chr1	171490800	+
chr1	173388300	+
chr1	176181700	+
chr1	177356700	-
chr1	180291100	+
chr1	181020900	-
chr1	182311800	-
chr1	183931500	-
chr1	184640600	+
chr1	190816200	-
chr1	191041500	+
chr1	191491200	+
chr1	192531600	-
chr1	199598000	-
chr1	199945300	-
chr1	200028600	-
chr1	200114000	-
chr1	200420600	-
chr1	200510000	-
chr1	200986900	+
chr1	201451700	+
chr1	201576300	+
chr1	202749800	+
chr1	203759800	+
chr1	203893600	+
chr1	206125400	-
chr1	210252100	-
chr1	210695900	+
chr1	212901100	-
chr1	221329700	+
chr1	222899200	-
chr1	224026400	+
chr1	226726700	-
chr1	230830100	+
chr1	234514800	-
chr1	238182000	+
chr1	242503600	-
chr10	3272200	+
chr10	4280300	-
chr10	5955000	+
chr10	13288900	+
chr10	14971500	-
chr10	17512800	-
chr10	22322700	+
chr10	27055000	+
chr10	30910900	+
chr10	33484900	-
chr10	34967100	-
chr10	46382800	+
chr10	49167300	+
chr10	49430500	+
chr10	50472700	-
chr10	61462900	-
chr10	61874900	+
chr10	62714000	+
chr10	71344700	+
chr10	73556200	-
chr10	74490500	-
chr10	80367300	+
chr10	82349700	-
chr10	88443600	-
chr10	88649200	+
chr10	89864700	-
chr10	90138900	-
chr10	91119300	-
chr10	94664600	-
chr10	96992800	-
chr10	96996800	-
chr10	98822200	+
chr10	101142100	+
chr10	102845000	+
chr10	102964700	+
chr10	105083400	-
chr10	105671700	-
chr10	106100400	+
chr10	112350800	-
chr10	112496700	+
chr10	113887000	-
chr10	113890100	-
chr10	114184700	+
chr10	116453800	+
chr10	123358200	+
chr10	123649800	-
chr10	124316700	+
chr11	1040900	+
chr11	1181100	+
chr11	2175300	+
chr11	3827300	+
chr11	4518000	+
chr11	6483900	-
chr11	7985000	+
chr11	8077900	+
chr11	8171400	+
chr11	8203700	+
chr11	11945600	+
chr11	12942700	+
chr11	13813100	+
chr11	13949600	-
chr11	14515500	+
chr11	17362600	-
chr11	17476800	-
chr11	17482600	-
chr11	17506000	-
chr11	17969600	+
chr11	18742200	+
chr11	31936400	-
chr11	32276200	-
chr11	39353500	-
chr11	44501600	+
chr11	45211500	-
chr11	45363700	-
chr11	57168900	+
chr11	60860600	-
chr11	61056600	+
chr11	61421500	+
chr11	63116800	+
chr11	63445400	-
chr11	64177700	-
chr11	69715800	-
chr11	70339200	+
chr11	71463900	-
chr11	71871000	+
chr11	72625800	-
chr11	72684100	+
chr11	72723700	-
chr11	72749600	-
chr11	73645100	-
chr11	74318900	-
chr11	74966600	-
chr11	74986900	-
chr11	75112500	-
chr11	76577600	-
chr11	76580600	+
chr11	77617500	+
chr11	77809000	-
chr11	89577400	+
chr11	89622900	+
chr11	92542500	-
chr11	95209300	-
chr11	107493600	-
chr11	108074100	+
chr11	113066600	+
chr11	113402500	+
chr11	113571900	-
chr11	113638500	-
chr11	115652700	-
chr11	116118500	+
chr11	117405500	+
chr11	117729700	-
chr11	119000400	-
chr11	122230000	-
chr11	122931200	-
chr11	124466100	+
chr11	124724200	-
chr11	124804600	-
chr11	124828000	-
chr11	125317100	+
chr11	126091200	+
chr11	129298500	-
chr11	129507300	+
chr11	131242400	-
chr11	133406300	+
chr12	199200	+
chr12	1919200	-
chr12	2271200	-
chr12	3183000	-
chr12	5064000	+
chr12	6347000	+
chr12	6597500	+
chr12	6677600	+
chr12	6715500	-
chr12	6805000	+
chr12	7683200	+
chr12	9512800	+
chr12	9842300	-
chr12	12833400	-
chr12	13253300	-
chr12	13256000	-
chr12	15576700	+
chr12	15624800	-
chr12	22503800	+
chr12	23249700	-
chr12	40784100	+
chr12	43492600	+
chr12	44752100	+
chr12	45034100	+
chr12	45355400	+
chr12	46367000	-
chr12	46423900	-
chr12	47654700	-
chr12	47675500	+
chr12	48750400	+
chr12	50683900	+
chr12	51263000	+
chr12	51550600	-
chr12	52900400	+
chr12	53673600	-
chr12	55144300	-
chr12	66720800	+
chr12	66997700	+
chr12	75967800	-
chr12	87028900	+
chr12	90908900	+
chr12	92015900	+
chr12	93682700	-
chr12	93793400	-
chr12	94916900	-
chr12	95050400	+
chr12	100678000	-
chr12	104239200	-
chr12	106540000	-
chr12	107582800	+
chr12	110319300	+
chr12	111823200	+
chr12	116986700	-
chr12	129092800	+
chr13	20950900	-
chr13	21110200	-
chr13	21321400	+
chr13	26812100	-
chr13	28944500	+
chr13	29934300	+
chr13	31492200	+
chr13	33196600	-
chr13	38523700	+
chr13	39238600	+
chr13	41059700	+
chr13	48052200	-
chr13	59152800	-
chr13	59921300	-
chr13	94640100	-
chr13	94642100	+
chr13	98647300	+
chr13	101907700	-
chr13	109906500	+
chr13	110854600	-
chr13	110911500	+
chr13	110924900	+
chr13	112343100	-
chr14	21249900	+
chr14	21390700	-
chr14	21456300	+
chr14	21462600	-
chr14	21503300	-
chr14	21528300	+
chr14	21535100	+
chr14	22919400	+
chr14	23597700	+
chr14	30061500	-
chr14	30989200	+
chr14	49592700	+
chr14	49641600	-
chr14	49796700	+
chr14	49879100	+
chr14	50079700	-
chr14	51809400	-
chr14	52591400	+
chr14	53957300	+
chr14	55244200	-
chr14	55876500	-
chr14	66956800	-
chr14	68538800	+
chr14	69549400	+
chr14	75054500	+
chr14	75245400	-
chr14	75442500	+
chr14	76604800	+
chr14	76749800	-
chr14	76837700	+
chr14	77191400	-
chr14	80700400	-
chr14	80805600	-
chr14	88093200	-
chr14	93442800	+
chr14	96592100	+
chr14	96836000	-
chr14	99224200	+
chr14	99532000	+
chr14	101771200	-
chr14	103630600	-
chr14	104177500	-
chr14	105905200	+
chr14	105969900	-
chr14	106309500	+
chr14	106311200	-
chr15	19181200	-
chr15	19974600	+
chr15	29522000	-
chr15	29947800	+
chr15	30731100	-
chr15	31780800	-
chr15	38354300	-
chr15	38359200	+
chr15	40069500	-
chr15	41951700	+
chr15	43356400	+
chr15	50297100	+
chr15	58751600	+
chr15	58985300	+
chr15	64778100	+
chr15	66753400	+
chr15	66810000	+
chr15	67555300	-
chr15	68546100	-
chr15	70365100	+
chr15	71779600	-
chr15	71987900	-
chr15	73766200	+
chr15	75988200	+
chr15	76187300	-
chr15	77058900	-
chr15	79075500	+
chr15	80219500	-
chr15	81315700	+
chr15	86588000	+
chr15	86794400	-
chr15	87817600	-
chr15	88017100	-
chr15	97701800	-
chr15	98062500	+
chr15	99446200	+
chr16	803800	-
chr16	2993500	+
chr16	12069200	-
chr16	18991000	+
chr16	19502900	-
chr16	21603700	+
chr16	22102500	+
chr16	27609600	+
chr16	29514200	+
chr16	30612600	+
chr16	45538800	+
chr16	47999500	+
chr16	49236800	-
chr16	51874700	-
chr16	52141300	+
chr16	54303800	-
chr16	70032600	+
chr16	70658400	+
chr16	73301400	-
chr16	77728300	+
chr16	77853000	+
chr16	80314100	+
chr16	83907900	-
chr16	84011800	+
chr16	84310200	-
chr16	84663900	+
chr16	86141200	+
chr16	86179600	+
chr16	86785500	+
chr17	1424500	+
chr17	9832200	-
chr17	10475400	-
chr17	10490200	-
chr17	14112800	+
chr17	17157600	-
chr17	17232500	-
chr17	18061600	+
chr17	19182600	-
chr17	19610600	+
chr17	19644300	+
chr17	20070700	+
chr17	26724800	-
chr17	27554800	-
chr17	31098600	+
chr17	32671400	+
chr17	33994700	+
chr17	34645600	+
chr17	36732200	+
chr17	36989300	+
chr17	37932900	+
chr17	39313200	-
chr17	42255100	-
chr17	43322500	+
chr17	45293700	+
chr17	46058100	+
chr17	46063500	+
chr17	46215200	-
chr17	51074300	+
chr17	52563200	+
chr17	53325100	-
chr17	53604900	-
chr17	53632800	-
chr17	56822000	+
chr17	62801500	+
chr17	69349900	-
chr17	69792700	-
chr17	69861800	-
chr17	69965300	-
chr17	70074600	+
chr17	70426800	+
chr17	71513400	+
chr17	72564500	-
chr17	74899300	+
chr17	75297000	-
chr17	75504400	+
chr17	75513400	+
chr17	75594100	+
chr17	76454800	+
chr17	76570300	-
chr17	76731100	+
chr18	11862100	+
chr18	12924600	-
chr18	19798200	+
chr18	37861800	-
chr18	37947900	+
chr18	41525500	-
chr18	42880200	+
chr18	43811800	-
chr18	44801900	-
chr18	50768200	-
chr18	53380600	+
chr18	57370300	+
chr18	58241100	-
chr18	65905400	-
chr18	66014300	+
chr18	70312300	+
chr18	73491500	+
chr18	74521400	-
chr18	76030400	+
chr19	808300	+
chr19	873100	-
chr19	1266800	+
chr19	1718500	-
chr19	1747300	-
chr19	2838200	+
chr19	3077500	-
chr19	3670400	+
chr19	4137900	-
chr19	9971900	+
chr19	10914300	-
chr19	13757100	-
chr19	13845000	+
chr19	33648500	-
chr19	34780200	-
chr19	34954700	-
chr19	38954800	+
chr19	39684500	-
chr19	41243800	-
chr19	44685400	+
chr19	46325300	+
chr19	46402400	+
chr19	46740600	+
chr19	46839900	-
chr19	48981900	-
chr19	50993900	+
chr19	54701700	+
chr19	55978800	+
chr19	59048600	-
chr19	60364200	-
chr19	60834400	+
chr19	60835800	+
chr2	1529000	-
chr2	1733700	+
chr2	1753000	+
chr2	11469700	-
chr2	15217400	-
chr2	17690900	-
chr2	17715800	-
chr2	26247500	+
chr2	36440200	-
chr2	41950000	-
chr2	42893600	-
chr2	43056000	+
chr2	43295300	-
chr2	46415200	-
chr2	50572800	-
chr2	54919800	-
chr2	59968600	-
chr2	65059500	+
chr2	68790200	+
chr2	68918300	-
chr2	72826200	-
chr2	72851600	+
chr2	73054100	-
chr2	73340600	-
chr2	88267500	-
chr2	95109100	-
chr2	96022900	-
chr2	96375100	-
chr2	98584600	-
chr2	98639700	-
chr2	101019300	-
chr2	102788800	-
chr2	108590600	+
chr2	111286100	+
chr2	113200500	-
chr2	113432600	-
chr2	113723300	+
chr2	120649200	+
chr2	128065700	-
chr2	136730300	+
chr2	136852600	-
chr2	148412200	+
chr2	158466300	-
chr2	158589500	-
chr2	169674400	-
chr2	173545200	-
chr2	174731500	-
chr2	175035400	+
chr2	175321900	+
chr2	177719700	+
chr2	177908000	-
chr2	179377700	+
chr2	180697100	+
chr2	187214300	-
chr2	190271100	-
chr2	190661700	+
chr2	190850600	-
chr2	191448800	+
chr2	201018400	+
chr2	207619900	+
chr2	217092100	+
chr2	218223600	+
chr2	218566600	+
chr2	219449900	+
chr2	219602300	+
chr2	233013800	-
chr2	233095000	+
chr2	233426700	-
chr2	236319800	+
chr2	236927000	+
chr2	237600500	-
chr2	239622500	-
chr2	240732100	-
chr2	240738100	-
chr2	241348900	+
chr2	241439200	+
chr2	241502200	+
chr20	1037600	-
chr20	3205600	-
chr20	3639700	+
chr20	4687600	+
chr20	10397900	+
chr20	16405000	+
chr20	21737300	+
chr20	24079100	-
chr20	24994300	+
chr20	30388300	+
chr20	34251200	+
chr20	34728400	-
chr20	34816500	-
chr20	35070100	+
chr20	35454900	+
chr20	36418300	+
chr20	37109900	+
chr20	37331100	+
chr20	41754500	-
chr20	42449300	+
chr20	43173700	+
chr20	43385100	-
chr20	45212300	-
chr20	47383600	+
chr20	48219300	+
chr20	49422500	+
chr20	51919700	-
chr20	51990000	-
chr20	55602600	+
chr20	61157800	+
chr20	61285000	+
chr21	29667100	-
chr21	29670900	+
chr21	31642200	-
chr21	36419600	+
chr21	37969100	+
chr21	38799200	+
chr21	41464100	-
chr21	43514000	-
chr21	43748200	-
chr21	45553000	+
chr21	46215600	+
chr22	17863000	+
chr22	18524300	+
chr22	19646200	+
chr22	20841600	-
chr22	21420400	+
chr22	21442500	+
chr22	22058300	+
chr22	22074600	+
chr22	23529500	-
chr22	26530400	-
chr22	30178300	+
chr22	36778600	-
chr22	37138800	+
chr22	38222100	-
chr22	38222700	-
chr22	38762300	-
chr22	41546100	+
chr22	42000400	+
chr22	42610600	+
chr22	47267300	-
chr22	47828900	+
chr22	48087500	-
chr3	3216900	+
chr3	8987900	+
chr3	9369800	+
chr3	10962400	-
chr3	14525600	-
chr3	14564500	+
chr3	16546400	-
chr3	18774300	-
chr3	28334100	+
chr3	28351000	+
chr3	39224700	+
chr3	42760800	+
chr3	45054200	-
chr3	46395500	+
chr3	46883300	-
chr3	46912000	-
chr3	48174200	+
chr3	49851900	+
chr3	50941300	-
chr3	51289100	-
chr3	52011000	-
chr3	52808700	-
chr3	57872100	+
chr3	99141800	-
chr3	99798600	-
chr3	107410100	-
chr3	113338400	-
chr3	120802800	-
chr3	121349200	-
chr3	121762600	-
chr3	123558100	+
chr3	124460000	+
chr3	124690600	+
chr3	128745600	+
chr3	128896600	-
chr3	130171500	+
chr3	133843900	+
chr3	135559700	+
chr3	135843100	+
chr3	151921900	+
chr3	152368800	+
chr3	158806800	+
chr3	159740000	+
chr3	160046900	+
chr3	167055600	-
chr3	170963000	+
chr3	184680600	+
chr3	185428200	+
chr3	185744600	-
chr3	187740900	-
chr3	188948100	-
chr3	194003700	-
chr3	194013100	-
chr3	194980900	-
chr3	195170300	+
chr4	2140200	+
chr4	3451700	+
chr4	3760200	+
chr4	4388000	-
chr4	5512900	+
chr4	6384100	+
chr4	6384800	+
chr4	7772300	-
chr4	8040200	-
chr4	9768900	+
chr4	9776100	-
chr4	15416300	+
chr4	16405300	+
chr4	17428400	-
chr4	24977400	-
chr4	26399300	-
chr4	35866300	+
chr4	37245000	+
chr4	38438100	+
chr4	39828400	+
chr4	44326200	-
chr4	53577100	+
chr4	78498800	-
chr4	78525900	-
chr4	81266100	+
chr4	88637000	+
chr4	89666000	-
chr4	103760600	-
chr4	104187400	+
chr4	109654000	-
chr4	113375600	-
chr4	113468600	+
chr4	113745200	-
chr4	121196500	+
chr4	122392900	+
chr4	123451000	-
chr4	140650200	+
chr4	140671100	-
chr4	149066200	-
chr4	151121400	+
chr4	153204500	+
chr4	153489900	+
chr4	154224200	+
chr4	154226100	-
chr4	156494400	-
chr4	166237600	-
chr4	166484500	+
chr4	178407900	+
chr5	1694600	+
chr5	7799300	+
chr5	10828700	+
chr5	10909900	+
chr5	34934700	+
chr5	34994200	-
chr5	35687100	+
chr5	111915200	+
chr5	112700500	-
chr5	118385600	+
chr5	122067800	+
chr5	126172800	+
chr5	134821700	-
chr5	138153300	+
chr5	139050200	-
chr5	139204700	-
chr5	141360400	-
chr5	142374000	+
chr5	145786900	+
chr5	148741600	+
chr5	149490400	-
chr5	149521400	-
chr5	149883100	+
chr5	149904300	-
chr5	151185700	-
chr5	156294300	+
chr5	157028500	+
chr5	157308800	-
chr5	158676800	+
chr5	159440000	-
chr5	169963400	-
chr5	170843700	-
chr5	172525600	-
chr5	172978300	-
chr5	177422200	-
chr6	2049100	+
chr6	2857600	+
chr6	3693700	+
chr6	11604900	-
chr6	13522900	-
chr6	16394000	+
chr6	24539100	-
chr6	26283500	-
chr6	29727600	-
chr6	33023900	+
chr6	33249000	+
chr6	33844200	-
chr6	34131100	+
chr6	34590100	-
chr6	36834900	-
chr6	37768100	+
chr6	42737600	-
chr6	43410800	+
chr6	44532300	+
chr6	52135300	+
chr6	52260100	-
chr6	73383100	+
chr6	74052600	+
chr6	74499500	+
chr6	80634500	+
chr6	97741000	+
chr6	106039100	-
chr6	108229100	+
chr6	114364100	-
chr6	119204900	+
chr6	126396300	-
chr6	130093600	+
chr6	130114800	-
chr6	133144100	-
chr6	135801600	+
chr6	138954100	+
chr6	142929900	+
chr6	144582400	-
chr6	148508000	+
chr6	149406500	+
chr6	155538100	-
chr6	165261200	-
chr6	167109100	+
chr6	168513700	+
chr7	1231300	-
chr7	1438500	+
chr7	1670400	+
chr7	2474900	+
chr7	5863200	+
chr7	16897200	+
chr7	18362300	+
chr7	28929400	-
chr7	36677400	-
chr7	37214200	+
chr7	38352300	-
chr7	42892500	+
chr7	43806400	-
chr7	45184100	-
chr7	47951100	+
chr7	92077400	-
chr7	98307600	-
chr7	101666400	-
chr7	105581200	+
chr7	128331700	-
chr7	128804300	-
chr7	130881900	-
chr7	131853600	+
chr7	131916500	+
chr7	133190600	-
chr7	134029300	-
chr7	134181300	-
chr7	140072300	-
chr7	140996700	-
chr7	141001000	+
chr7	141685100	-
chr7	141828400	-
chr7	141847300	-
chr7	141853800	-
chr7	141946600	+
chr7	142281000	+
chr7	143841700	+
chr7	144114900	-
chr7	150084900	-
chr7	150500300	+
chr7	152187900	-
chr7	154656600	+
chr7	157880400	+
chr7	158371400	+
chr8	6624400	-
chr8	8838000	-
chr8	11449300	-
chr8	18582600	-
chr8	20943500	-
chr8	21697700	+
chr8	22997800	-
chr8	26351600	-
chr8	27229000	-
chr8	28701200	+
chr8	28706400	-
chr8	29040400	-
chr8	30533200	-
chr8	37677300	-
chr8	42434800	+
chr8	42667200	+
chr8	48233900	+
chr8	56889800	+
chr8	57277600	-
chr8	58188400	+
chr8	62544400	-
chr8	62785700	+
chr8	67684200	-
chr8	67993800	-
chr8	75441100	-
chr8	95987200	+
chr8	96138300	+
chr8	99245700	+
chr8	100919300	+
chr8	102307100	-
chr8	107786600	+
chr8	124544100	+
chr8	126783800	-
chr8	127148200	+
chr8	129734800	-
chr8	130908100	-
chr8	133297600	-
chr8	134290700	-
chr8	140787800	+
chr8	141747200	+
chr8	142024000	-
chr8	143702300	-
chr8	143713200	-
chr8	144941300	+
chr9	604100	+
chr9	604100	+
chr9	5415200	+
chr9	5789600	+
chr9	5860000	-
chr9	15302300	-
chr9	15346800	+
chr9	22229300	-
chr9	33365400	-
chr9	37380700	+
chr9	79260400	-
chr9	79261800	-
chr9	79840100	-
chr9	91398400	-
chr9	94241100	+
chr9	95105300	+
chr9	95484100	+
chr9	100008300	-
chr9	102397900	+
chr9	102403100	-
chr9	103190200	+
chr9	108940200	+
chr9	113900000	-
chr9	113915500	-
chr9	116309600	-
chr9	128493000	+
chr9	128504900	+
chr9	129724000	+
chr9	132549600	-
chr9	135444900	-
chr9	136729800	+
chr9	136771200	-
chr9	137634200	+
chr9	138658800	+
chr9	138784400	-
chrX	17673200	+
chrX	18859700	+
chrX	21311400	-
chrX	30498300	-
chrX	38907000	-
chrX	45526400	+
chrX	53363700	+
chrX	71186100	-
chrX	102831200	-
chrX	106024400	-
chrX	118906200	-
chrX	139676200	-
chrX	152568100	-
chrX	152588200	-
C2 (in hg18)
chr1	81500	-
chr1	227700	-
chr1	557200	+
chr1	559800	-
chr1	794800	+
chr1	909600	-
chr1	1430400	-
chr1	1580200	+
chr1	1881700	-
chr1	2679200	-
chr1	2918600	+
chr1	3472100	+
chr1	3602200	+
chr1	5492600	-
chr1	5619600	+
chr1	5728500	-
chr1	6388000	-
chr1	6397000	+
chr1	6702300	+
chr1	6710600	+
chr1	7630100	-
chr1	7885500	-
chr1	7998000	-
chr1	8013500	-
chr1	8543300	+
chr1	8831800	-
chr1	8900900	+
chr1	8976100	-
chr1	8987800	-
chr1	8992900	+
chr1	9124600	+
chr1	9179000	+
chr1	9438900	-
chr1	9473900	-
chr1	9857600	+
chr1	9933000	+
chr1	10944300	-
chr1	11020300	+
chr1	11303400	-
chr1	11624900	-
chr1	11628500	+
chr1	11693900	+
chr1	11847900	-
chr1	11876900	-
chr1	12101200	+
chr1	12641900	-
chr1	13865300	-
chr1	14129800	-
chr1	14159400	+
chr1	14313600	-
chr1	14931200	-
chr1	15115100	-
chr1	15227000	+
chr1	15245500	+
chr1	15327900	-
chr1	15471600	+
chr1	15504100	-
chr1	15522300	+
chr1	15794800	+
chr1	15991100	+
chr1	16002100	-
chr1	16014400	+
chr1	16193200	+
chr1	16208500	-
chr1	16232300	-
chr1	16255400	-
chr1	16282000	-
chr1	16386800	+
chr1	16562100	+
chr1	16884500	+
chr1	16909100	-
chr1	16949200	-
chr1	17108500	-
chr1	17151000	-
chr1	17258800	+
chr1	17324700	+
chr1	17436000	+
chr1	17473600	-
chr1	17534900	-
chr1	17676900	-
chr1	17685000	-
chr1	17693200	+
chr1	17701900	-
chr1	17806400	+
chr1	17860800	-
chr1	18499300	-
chr1	18502500	-
chr1	18780200	+
chr1	18796100	+
chr1	18880800	-
chr1	19020100	-
chr1	19171200	+
chr1	19781800	-
chr1	19914600	+
chr1	20010200	+
chr1	20117500	-
chr1	20173600	+
chr1	20299900	-
chr1	20394400	-
chr1	20412000	-
chr1	20433000	+
chr1	20575600	+
chr1	20629500	-
chr1	20721300	+
chr1	20774900	-
chr1	21394800	-
chr1	21567600	+
chr1	21687600	+
chr1	22163300	-
chr1	22204700	+
chr1	22903600	-
chr1	23163000	-
chr1	23176100	-
chr1	23696600	-
chr1	23739300	-
chr1	23856900	-
chr1	24053300	+
chr1	24115600	-
chr1	24148200	+
chr1	24227300	-
chr1	24269900	+
chr1	24349900	-
chr1	24398500	+
chr1	24786400	-
chr1	24834200	-
chr1	24887400	+
chr1	25030400	-
chr1	25034600	+
chr1	25347900	-
chr1	25404100	+
chr1	25602300	-
chr1	25719400	+
chr1	26036900	-
chr1	26304400	-
chr1	26344000	+
chr1	26595500	-
chr1	26616400	+
chr1	26796300	+
chr1	26801400	+
chr1	27009600	+
chr1	27165800	+
chr1	27397300	-
chr1	27587700	+
chr1	27918900	-
chr1	28057100	+
chr1	28178800	+
chr1	28290700	-
chr1	28558700	+
chr1	28608800	+
chr1	28984200	+
chr1	29076100	+
chr1	29539600	+
chr1	30039000	+
chr1	30094200	+
chr1	30477800	-
chr1	30625600	+
chr1	30953200	+
chr1	31047700	-
chr1	31408000	+
chr1	31667900	+
chr1	31802800	-
chr1	31826400	-
chr1	31832100	+
chr1	32241700	+
chr1	32301500	-
chr1	32639200	+
chr1	32652100	-
chr1	32686100	+
chr1	32759000	-
chr1	33171300	-
chr1	33293400	+
chr1	33350600	-
chr1	33456700	+
chr1	33694500	-
chr1	33851600	-
chr1	33863300	+
chr1	33871300	+
chr1	34698700	-
chr1	34836200	+
chr1	34919300	+
chr1	34981300	-
chr1	35440700	-
chr1	35459100	+
chr1	35965600	-
chr1	36012700	+
chr1	36685100	+
chr1	36754400	-
chr1	36814600	-
chr1	36941900	+
chr1	37672500	+
chr1	37841600	+
chr1	38128800	+
chr1	38310800	+
chr1	38599400	-
chr1	38728000	-
chr1	38825300	+
chr1	39073600	+
chr1	39129700	-
chr1	39202700	-
chr1	39336500	+
chr1	39844500	-
chr1	39848300	-
chr1	39891700	+
chr1	39940500	-
chr1	39958600	+
chr1	40158100	+
chr1	40211900	+
chr1	40382200	+
chr1	40391100	+
chr1	40677100	-
chr1	40830600	+
chr1	40850900	-
chr1	40907000	+
chr1	41094200	+
chr1	41186900	+
chr1	41191000	-
chr1	41506500	+
chr1	41521100	+
chr1	41551800	+
chr1	41561800	-
chr1	41655600	-
chr1	41671400	-
chr1	42385600	-
chr1	42582800	+
chr1	42816000	-
chr1	42969100	+
chr1	43151500	+
chr1	43312200	-
chr1	43465800	-
chr1	44243500	+
chr1	44286200	-
chr1	44617000	-
chr1	44833100	+
chr1	45032300	-
chr1	45074700	-
chr1	45469100	-
chr1	45598100	+
chr1	45808900	-
chr1	46275500	-
chr1	46462400	-
chr1	46482900	+
chr1	46715300	+
chr1	46766900	-
chr1	46963800	-
chr1	47116400	-
chr1	47413800	-
chr1	47431400	-
chr1	47501400	+
chr1	47627200	-
chr1	47993800	+
chr1	48300000	+
chr1	48332600	-
chr1	48347600	-
chr1	48440300	+
chr1	48441500	+
chr1	48595000	+
chr1	48736700	+
chr1	48915200	+
chr1	48935000	+
chr1	50587500	+
chr1	50606500	+
chr1	51297500	+
chr1	51427400	+
chr1	51430800	-
chr1	51773400	-
chr1	52134700	+
chr1	52241000	-
chr1	52366200	-
chr1	52535000	-
chr1	53420500	-
chr1	53631500	+
chr1	53682900	+
chr1	53688600	-
chr1	53724000	+
chr1	53993300	-
chr1	54197900	-
chr1	54345900	+
chr1	54909900	+
chr1	55183500	+
chr1	55188900	-
chr1	55260800	-
chr1	55516100	-
chr1	55613600	+
chr1	55616900	+
chr1	56947600	-
chr1	57041700	+
chr1	57069800	+
chr1	58285300	-
chr1	58978200	+
chr1	59007800	-
chr1	59079900	+
chr1	59187200	+
chr1	59998100	-
chr1	60117700	+
chr1	60141600	-
chr1	60186100	-
chr1	60209500	+
chr1	61208400	-
chr1	61217400	-
chr1	61691400	+
chr1	61827400	-
chr1	62321500	-
chr1	62369600	-
chr1	62373800	+
chr1	62414100	-
chr1	62629600	+
chr1	62645500	-
chr1	62746200	+
chr1	62985300	-
chr1	63079800	-
chr1	63776000	-
chr1	63813800	-
chr1	63913100	+
chr1	63929800	-
chr1	64375000	+
chr1	64507100	+
chr1	64913800	+
chr1	64924800	+
chr1	65062900	+
chr1	65313600	-
chr1	65447400	-
chr1	65454000	+
chr1	65926100	+
chr1	66197800	+
chr1	66492000	-
chr1	66742300	+
chr1	66964800	-
chr1	67003700	-
chr1	67387800	-
chr1	67450400	+
chr1	67472000	-
chr1	67728500	+
chr1	67738800	+
chr1	67770500	-
chr1	67773700	+
chr1	67800100	+
chr1	67998900	+
chr1	68004800	-
chr1	68355600	-
chr1	68359000	-
chr1	70371700	+
chr1	70726300	-
chr1	70749000	-
chr1	70767500	-
chr1	70923300	+
chr1	74236800	+
chr1	74742300	+
chr1	74928700	-
chr1	75010600	-
chr1	75472200	-
chr1	75504200	+
chr1	75870900	-
chr1	76230200	-
chr1	76569400	-
chr1	77139300	+
chr1	77381700	+
chr1	77386800	-
chr1	78352700	-
chr1	78368900	+
chr1	78384000	-
chr1	78571500	+
chr1	78855600	+
chr1	78915200	+
chr1	79078600	+
chr1	83013500	-
chr1	84143300	+
chr1	84170000	+
chr1	84361300	+
chr1	84379900	+
chr1	84680800	+
chr1	84963100	-
chr1	84991700	+
chr1	85010300	+
chr1	85174700	-
chr1	85183000	+
chr1	85348000	-
chr1	85479300	-
chr1	86256500	-
chr1	86618200	-
chr1	86658000	-
chr1	86712700	+
chr1	86738000	+
chr1	86746600	-
chr1	86991700	-
chr1	87072200	-
chr1	87322900	-
chr1	87531800	-
chr1	88192300	-
chr1	88418400	+
chr1	88846900	+
chr1	88894000	-
chr1	89237000	+
chr1	89324500	-
chr1	89596900	-
chr1	89693200	-
chr1	89721400	+
chr1	89758600	-
chr1	90042800	+
chr1	90225500	-
chr1	90284200	-
chr1	90817100	+
chr1	91403600	-
chr1	91404000	-
chr1	91521200	-
chr1	91639900	-
chr1	91749500	-
chr1	91751000	+
chr1	92166100	-
chr1	92235800	+
chr1	92837700	+
chr1	92861300	+
chr1	92987300	+
chr1	93056500	+
chr1	93206600	+
chr1	93259600	+
chr1	93300800	-
chr1	93543200	+
chr1	93676200	+
chr1	93867300	-
chr1	94089000	-
chr1	94284100	-
chr1	94300100	-
chr1	95044600	-
chr1	95281900	-
chr1	95322300	+
chr1	97084300	-
chr1	97204800	-
chr1	98289200	-
chr1	98987100	+
chr1	99032200	+
chr1	99418500	+
chr1	99719400	+
chr1	99924000	-
chr1	99946000	-
chr1	99975400	-
chr1	100046700	+
chr1	100782100	-
chr1	101073600	-
chr1	101104400	+
chr1	101106400	-
chr1	101595500	+
chr1	101677000	+
chr1	101744800	+
chr1	101806200	-
chr1	103776900	+
chr1	103829800	+
chr1	105124600	+
chr1	107775100	-
chr1	108126800	+
chr1	108470000	+
chr1	108559100	+
chr1	108857300	-
chr1	109053600	-
chr1	109172800	+
chr1	109242700	+
chr1	109538200	-
chr1	109621400	+
chr1	109988000	-
chr1	110118400	-
chr1	110450400	-
chr1	110461000	-
chr1	110657000	-
chr1	110805000	+
chr1	111030600	-
chr1	111109900	+
chr1	111173800	+
chr1	111336900	+
chr1	111374700	+
chr1	111377100	-
chr1	111744100	+
chr1	112681200	+
chr1	112713500	+
chr1	112735000	+
chr1	113148200	+
chr1	113153700	-
chr1	113225600	-
chr1	113484700	+
chr1	113564200	-
chr1	113797100	+
chr1	114022400	-
chr1	114626900	+
chr1	114903200	+
chr1	115323300	-
chr1	115813700	+
chr1	115939600	-
chr1	115952400	+
chr1	116051500	+
chr1	116061700	+
chr1	116152500	+
chr1	116325700	+
chr1	116364600	+
chr1	116704900	-
chr1	116829500	-
chr1	116919400	-
chr1	116940600	-
chr1	117017100	+
chr1	117400000	+
chr1	117472500	+
chr1	118098500	-
chr1	119619200	+
chr1	119631100	+
chr1	119894200	+
chr1	119955800	-
chr1	119958000	+
chr1	120020000	-
chr1	120153500	-
chr1	120215600	-
chr1	120490000	-
chr1	120726600	+
chr1	143284400	-
chr1	143684400	-
chr1	144113300	-
chr1	144133600	-
chr1	144254300	-
chr1	145328300	-
chr1	145433400	+
chr1	145454100	-
chr1	145662900	-
chr1	145828800	+
chr1	145832000	-
chr1	146020500	-
chr1	146219400	-
chr1	146284900	-
chr1	146798300	+
chr1	147539100	+
chr1	147697300	+
chr1	147704800	-
chr1	147925300	-
chr1	148030700	+
chr1	148030700	+
chr1	148289400	-
chr1	148407700	+
chr1	148460900	-
chr1	148771500	+
chr1	149161300	+
chr1	149264000	-
chr1	149338700	+
chr1	149491300	-
chr1	149579800	+
chr1	149773700	+
chr1	149833500	-
chr1	149974400	-
chr1	150173600	+
chr1	150236300	+
chr1	150240700	+
chr1	150291700	+
chr1	150381300	-
chr1	150424700	-
chr1	150585800	+
chr1	150638700	-
chr1	150680200	-
chr1	150892900	+
chr1	151109500	+
chr1	151461800	-
chr1	151517400	-
chr1	151528200	-
chr1	151591700	+
chr1	151644000	+
chr1	151705200	-
chr1	151734400	-
chr1	151749100	+
chr1	151750100	-
chr1	152425500	-
chr1	152909300	-
chr1	153005100	+
chr1	153103300	+
chr1	153333800	-
chr1	153828800	-
chr1	153949400	+
chr1	154174400	+
chr1	154262700	-
chr1	154593200	+
chr1	154619000	+
chr1	154682200	+
chr1	154844600	+
chr1	154845500	-
chr1	154925800	+
chr1	155126500	-
chr1	155146300	-
chr1	155206100	-
chr1	155310900	-
chr1	155326500	+
chr1	155400100	+
chr1	155429700	+
chr1	155606300	-
chr1	155725700	+
chr1	155732400	+
chr1	155741900	+
chr1	155816900	+
chr1	156324300	-
chr1	156332200	+
chr1	156354800	-
chr1	156361300	-
chr1	156440800	-
chr1	156742500	+
chr1	157030300	+
chr1	157308900	+
chr1	157369100	+
chr1	157397400	+
chr1	157447900	+
chr1	157450500	-
chr1	158026400	+
chr1	158243400	-
chr1	158244500	+
chr1	158314900	+
chr1	158963500	-
chr1	159227200	-
chr1	159528300	-
chr1	159618300	+
chr1	159723900	+
chr1	159803000	-
chr1	159884200	-
chr1	160141400	+
chr1	160273900	+
chr1	160292700	-
chr1	160513600	+
chr1	160628600	-
chr1	160849800	-
chr1	160864400	-
chr1	161084800	-
chr1	161091100	+
chr1	161411600	+
chr1	161595600	-
chr1	161598000	+
chr1	161647000	+
chr1	163023200	-
chr1	163350300	+
chr1	163381200	-
chr1	163603300	+
chr1	163605600	-
chr1	163828800	+
chr1	163837400	+
chr1	163954400	-
chr1	164150200	-
chr1	164160600	+
chr1	164669200	+
chr1	164715200	+
chr1	165146800	+
chr1	165645000	+
chr1	166381500	-
chr1	166839700	-
chr1	166873700	-
chr1	167584100	-
chr1	167782000	-
chr1	167785800	+
chr1	167836600	+
chr1	168045200	-
chr1	168164400	+
chr1	168245900	+
chr1	169165600	-
chr1	169424400	-
chr1	169462600	+
chr1	169481500	+
chr1	169881000	-
chr1	169890900	+
chr1	170086800	+
chr1	170221100	-
chr1	170238300	+
chr1	170325800	+
chr1	170371000	-
chr1	170955800	-
chr1	170978100	+
chr1	171062100	+
chr1	172310100	-
chr1	172350500	+
chr1	172493800	-
chr1	172499000	-
chr1	172962500	-
chr1	172980400	+
chr1	173006300	-
chr1	173360700	+
chr1	173382700	-
chr1	173555800	-
chr1	173574400	-
chr1	173609900	+
chr1	173716700	+
chr1	174610900	-
chr1	174928000	+
chr1	175116900	-
chr1	175133300	+
chr1	176536300	-
chr1	176546700	+
chr1	176737400	-
chr1	176768100	+
chr1	176988900	-
chr1	177010400	+
chr1	177487400	+
chr1	177605700	-
chr1	177941800	-
chr1	178045800	-
chr1	178752200	-
chr1	178769900	-
chr1	179099200	-
chr1	179319700	+
chr1	179402400	-
chr1	179425300	+
chr1	179715000	+
chr1	180316700	+
chr1	180378700	+
chr1	180632100	+
chr1	180681600	+
chr1	180831900	+
chr1	181018500	-
chr1	181197900	+
chr1	181517400	+
chr1	181920600	+
chr1	182458200	+
chr1	183041300	+
chr1	183217700	+
chr1	183405900	+
chr1	183405900	+
chr1	183474000	+
chr1	183906300	-
chr1	183956200	+
chr1	184392000	-
chr1	184448500	+
chr1	184508700	+
chr1	184718500	+
chr1	185222000	-
chr1	190682100	-
chr1	190709500	+
chr1	190713500	-
chr1	191255500	-
chr1	191642500	+
chr1	194384800	+
chr1	194609200	-
chr1	194896800	-
chr1	194959000	+
chr1	195563800	+
chr1	195592900	-
chr1	195755200	+
chr1	195762900	-
chr1	195850600	+
chr1	196105000	-
chr1	196160600	+
chr1	196323900	+
chr1	196594700	-
chr1	196701200	-
chr1	197007600	+
chr1	197479600	-
chr1	197920300	-
chr1	198376000	+
chr1	198515800	+
chr1	198543000	+
chr1	198724300	-
chr1	198746100	+
chr1	198771900	+
chr1	198795200	-
chr1	199039000	-
chr1	199074300	+
chr1	199279200	-
chr1	199316200	-
chr1	199458300	+
chr1	199490100	+
chr1	199583900	-
chr1	199644600	-
chr1	199671600	+
chr1	199684300	-
chr1	199795400	+
chr1	199939700	+
chr1	200425300	-
chr1	200551000	+
chr1	200955100	-
chr1	201087900	-
chr1	201235100	+
chr1	201275300	-
chr1	201402300	+
chr1	201578400	-
chr1	201740800	-
chr1	201829900	-
chr1	202364800	+
chr1	202442600	+
chr1	202494600	+
chr1	202738500	+
chr1	202982600	-
chr1	203027600	+
chr1	203043200	-
chr1	203297700	-
chr1	203571400	+
chr1	203632500	+
chr1	203721600	-
chr1	203724200	+
chr1	203764700	+
chr1	203895000	+
chr1	204018200	+
chr1	204155300	+
chr1	204401700	-
chr1	204476700	+
chr1	204785000	-
chr1	204898700	-
chr1	204904500	-
chr1	205222700	-
chr1	205244800	+
chr1	205317400	+
chr1	205324600	+
chr1	205421600	+
chr1	205645500	+
chr1	205739100	-
chr1	205819200	+
chr1	205860400	-
chr1	205939200	-
chr1	206238000	+
chr1	206261900	-
chr1	206619000	+
chr1	206892900	-
chr1	207442700	+
chr1	207488800	+
chr1	207594700	-
chr1	207675300	-
chr1	207806100	-
chr1	207809700	+
chr1	207841900	+
chr1	207932600	+
chr1	208063400	-
chr1	208100900	+
chr1	208384000	-
chr1	208532300	+
chr1	208647200	+
chr1	209189600	+
chr1	209563200	+
chr1	209710600	-
chr1	209716400	+
chr1	209865200	-
chr1	210302700	-
chr1	210310700	+
chr1	210717100	+
chr1	211207900	-
chr1	211484800	-
chr1	211614600	+
chr1	212454500	-
chr1	212825500	+
chr1	212867900	-
chr1	212878200	+
chr1	213767000	+
chr1	213846300	-
chr1	216569900	-
chr1	216578800	-
chr1	217656500	+
chr1	218230800	-
chr1	218521600	-
chr1	218536500	+
chr1	218920200	+
chr1	219017100	+
chr1	219050200	+
chr1	219443300	-
chr1	219675600	+
chr1	219717900	+
chr1	219783800	-
chr1	220248900	+
chr1	220336000	+
chr1	221033200	+
chr1	221363400	+
chr1	221771600	+
chr1	221925200	-
chr1	221938500	-
chr1	221950300	+
chr1	221952900	-
chr1	222259300	-
chr1	222304900	+
chr1	222588300	-
chr1	222768000	+
chr1	223105400	+
chr1	223176700	+
chr1	223573300	+
chr1	223597900	-
chr1	223692300	-
chr1	223735700	-
chr1	223809100	+
chr1	224216700	+
chr1	224451900	-
chr1	224587500	+
chr1	224863000	-
chr1	225167100	+
chr1	225735700	+
chr1	226207900	+
chr1	226253400	+
chr1	226258700	+
chr1	226385600	-
chr1	226770000	-
chr1	226867400	+
chr1	226894600	+
chr1	227429800	+
chr1	227716700	+
chr1	227917500	+
chr1	228513400	-
chr1	229294000	+
chr1	229518000	+
chr1	229560300	+
chr1	229793600	+
chr1	230838000	+
chr1	230996400	-
chr1	231506600	+
chr1	231567700	+
chr1	231597700	-
chr1	231643800	-
chr1	231993100	+
chr1	232268400	+
chr1	232317200	+
chr1	232357000	-
chr1	232525900	-
chr1	232571400	-
chr1	232701200	+
chr1	232782000	-
chr1	232893700	+
chr1	233323400	+
chr1	233644800	+
chr1	233743500	-
chr1	234234200	-
chr1	234334000	-
chr1	234339200	+
chr1	234681800	+
chr1	234720400	+
chr1	234989000	+
chr1	235616400	+
chr1	235792600	-
chr1	235907400	+
chr1	236037200	+
chr1	237538800	+
chr1	237635100	+
chr1	237817200	-
chr1	238128200	-
chr1	238206600	+
chr1	238234700	-
chr1	238379300	+
chr1	238419500	+
chr1	238684800	+
chr1	238961800	-
chr1	239118500	-
chr1	239841400	-
chr1	240126100	-
chr1	240247700	-
chr1	240697900	+
chr1	241554900	-
chr1	242177200	-
chr1	242833200	+
chr1	243027000	-
chr1	243031100	+
chr1	243272900	-
chr1	244118600	+
chr1	244242800	-
chr1	244919300	+
chr1	244983800	+
chr1	245201200	-
chr1	245602500	+
chr1	245717300	+
chr1	245911200	-
chr1	246473300	+
chr1	246849000	+
chr1	246852700	+
chr1	246916900	-
chr1	247185300	+
chr10	109600	+
chr10	112500	-
chr10	1178900	-
chr10	1401600	-
chr10	1452700	+
chr10	2169800	+
chr10	2871800	-
chr10	2960800	-
chr10	3009900	+
chr10	3075700	+
chr10	3225600	+
chr10	3767700	-
chr10	4688900	+
chr10	4799600	+
chr10	4847600	-
chr10	5242200	+
chr10	5376100	-
chr10	5416000	-
chr10	5466200	+
chr10	5474600	+
chr10	5688500	+
chr10	5705400	-
chr10	6096400	-
chr10	6168300	+
chr10	6729800	+
chr10	6751200	-
chr10	6760000	+
chr10	6999900	+
chr10	7002400	-
chr10	7203400	-
chr10	7499000	+
chr10	7607400	-
chr10	7769400	-
chr10	8526200	+
chr10	8554900	-
chr10	9157700	+
chr10	9291300	-
chr10	9384500	-
chr10	9387000	-
chr10	9413300	-
chr10	9424600	+
chr10	11118100	-
chr10	11554100	+
chr10	11598300	-
chr10	11807500	+
chr10	11839700	+
chr10	11865000	+
chr10	11901500	+
chr10	12984700	-
chr10	13157400	-
chr10	13353500	+
chr10	13453700	+
chr10	13860500	-
chr10	13866000	+
chr10	14115000	-
chr10	14278500	+
chr10	14407000	+
chr10	14561100	-
chr10	14905100	-
chr10	15054500	-
chr10	15501100	+
[truncated: 13,968 more rows]
