# Supplementary material for: Discovery and Annotation of Functional Chromatin Signatures in the Human Genome
Source: PLoS Comput Biol. 2009 Nov 13;5(11):e1000566. doi: 10.1371/journal.pcbi.1000566 (PMC2775352; doi:10.1371/journal.pcbi.1000566)
Supplement: Table S4 — Locations of clusters recovered when applying ChromaSig to Refseq gene 3′ ends. (0.25 MB TXT) [file pcbi.1000566.s015.txt]

T1 (in hg18)
chr1	1311200	-
chr1	2326600	-
chr1	2479500	-
chr1	3536100	-
chr1	3686400	+
chr1	6167800	+
chr1	6571600	+
chr1	6573000	-
chr1	7967500	+
chr1	8334900	+
chr1	11657400	-
chr1	11657600	-
chr1	11902200	-
chr1	13987500	-
chr1	16141100	-
chr1	16597000	+
chr1	16597300	+
chr1	16659500	-
chr1	19537500	-
chr1	20698700	-
chr1	21416800	+
chr1	22316800	-
chr1	23895700	+
chr1	23994200	+
chr1	25768200	+
chr1	26773600	+
chr1	26981000	+
chr1	27054700	+
chr1	27534900	+
chr1	30978300	+
chr1	31868500	-
chr1	35091400	+
chr1	35951800	-
chr1	36331800	+
chr1	36332900	+
chr1	36419200	+
chr1	36631100	+
chr1	39992100	+
chr1	40661300	-
chr1	42698600	-
chr1	43014400	-
chr1	43601900	-
chr1	43602100	-
chr1	43622500	-
chr1	44458400	+
chr1	44459500	-
chr1	44889600	-
chr1	45582200	+
chr1	45582200	+
chr1	54457100	-
chr1	100737700	+
chr1	110273300	-
chr1	110398800	+
chr1	110690300	-
chr1	111530800	-
chr1	114316400	+
chr1	116749400	-
chr1	148162300	-
chr1	148398300	-
chr1	148504600	-
chr1	148504900	-
chr1	149530500	+
chr1	150222100	-
chr1	151884900	+
chr1	153408800	+
chr1	154529100	-
chr1	154700000	-
chr1	154958500	-
chr1	155037300	-
chr1	155042600	-
chr1	158154700	-
chr1	158325800	-
chr1	158328200	-
chr1	158915600	-
chr1	166478300	-
chr1	179208200	+
chr1	199205500	-
chr1	200368800	-
chr1	203537700	-
chr1	203851400	+
chr1	204974200	-
chr1	205143600	-
chr1	205143800	-
chr1	224100300	-
chr1	224174700	-
chr1	224886100	-
chr1	226035500	+
chr1	226353700	+
chr1	226648400	-
chr1	247071600	-
chr1	247110100	+
chr1	247110600	-
chr10	1168100	+
chr10	8157000	+
chr10	11418500	-
chr10	14600900	-
chr10	43201200	-
chr10	53125700	-
chr10	63526800	-
chr10	70831300	+
chr10	71567200	-
chr10	72027000	-
chr10	75231700	-
chr10	75231700	-
chr10	79469900	-
chr10	80785200	+
chr10	82269300	+
chr10	99510700	+
chr10	103329100	-
chr10	103359800	-
chr10	103360300	-
chr10	103857100	-
chr10	104152300	+
chr10	104152300	+
chr10	104407500	-
chr10	105195600	-
chr10	105196700	-
chr10	105632400	+
chr10	106061800	+
chr10	112260700	-
chr10	124914400	-
chr10	133619500	+
chr10	133630700	+
chr10	134080800	+
chr10	135083600	-
chr11	192500	-
chr11	204700	+
chr11	204700	+
chr11	754500	+
chr11	829100	-
chr11	1001800	-
chr11	1446900	-
chr11	1730900	-
chr11	2922000	-
chr11	2978700	+
chr11	3804400	+
chr11	3804400	+
chr11	6372600	+
chr11	6372600	+
chr11	6577800	-
chr11	44597700	+
chr11	45790700	+
chr11	45888100	+
chr11	46374900	-
chr11	46655700	+
chr11	46684200	+
chr11	47140800	+
chr11	47141900	-
chr11	47142400	-
chr11	47446200	-
chr11	57185600	+
chr11	60651800	-
chr11	60970800	+
chr11	61312800	-
chr11	61312800	-
chr11	62039600	+
chr11	62275400	-
chr11	63433900	+
chr11	63434700	+
chr11	63846000	-
chr11	64250500	+
chr11	64611900	+
chr11	64650900	+
chr11	64650900	+
chr11	65241900	-
chr11	65300400	-
chr11	65390100	+
chr11	65407300	-
chr11	65768200	+
chr11	66151800	+
chr11	66170900	+
chr11	66781300	-
chr11	67576500	+
chr11	69189600	+
chr11	69731500	+
chr11	71390800	+
chr11	71391100	+
chr11	71485900	-
chr11	71486400	-
chr11	72073800	+
chr11	116580400	+
chr11	116580400	+
chr11	118399900	-
chr11	118399900	-
chr11	118684500	+
chr11	118684500	+
chr11	122432900	-
chr11	127833600	+
chr11	128187400	-
chr12	2804600	-
chr12	2804600	-
chr12	4285000	+
chr12	6307700	-
chr12	6307700	-
chr12	45916900	+
chr12	46461500	+
chr12	47509300	+
chr12	47509700	+
chr12	48238700	+
chr12	48800200	+
chr12	48809300	-
chr12	50757100	+
chr12	51744200	-
chr12	51744200	-
chr12	51871400	-
chr12	51871700	-
chr12	52862000	-
chr12	53075000	+
chr12	54500700	+
chr12	54634200	+
chr12	54634200	+
chr12	54802100	+
chr12	55679000	-
chr12	55775500	+
chr12	55775500	+
chr12	55914400	+
chr12	56152800	-
chr12	56197100	+
chr12	56197100	+
chr12	56402000	-
chr12	56427700	+
chr12	56439900	+
chr12	103675900	+
chr12	107539500	-
chr12	111910400	+
chr12	112220700	+
chr12	119016100	+
chr12	119016800	+
chr12	121194500	+
chr12	121257700	+
chr12	121257700	+
chr12	121913800	-
chr12	121916300	+
chr12	122034400	+
chr12	122516800	+
chr12	129926800	+
chr12	130993800	-
chr12	131927200	+
chr13	23775700	+
chr13	26729100	-
chr13	47734500	-
chr13	97899900	-
chr13	97899900	-
chr13	98744300	-
chr13	110171200	+
chr13	110745200	-
chr14	22416900	+
chr14	22639100	+
chr14	23098100	+
chr14	23705300	+
chr14	23748200	+
chr14	23777800	-
chr14	23829900	-
chr14	23844100	+
chr14	61087200	-
chr14	64023700	-
chr14	64061200	+
chr14	64280600	-
chr14	64475200	-
chr14	64482500	-
chr14	69251300	-
chr14	69307900	+
chr14	69311800	-
chr14	74442000	-
chr14	75082500	-
chr14	87548400	+
chr14	89943900	-
chr14	90807400	-
chr14	92224900	+
chr14	93585300	-
chr14	93587500	-
chr14	99680700	-
chr14	99814200	+
chr14	101746900	-
chr14	103092800	-
chr14	103233600	-
chr14	104242100	+
chr14	104296600	+
chr14	104586900	-
chr15	29457800	+
chr15	40337000	+
chr15	41875700	+
chr15	61687600	-
chr15	62946800	+
chr15	63969200	+
chr15	68127400	+
chr15	72710400	-
chr15	72977200	+
chr15	72978900	-
chr15	73291400	+
chr15	77402000	+
chr15	77924400	-
chr15	81225400	+
chr15	81300500	+
chr15	84093800	-
chr15	88616000	+
chr15	88989200	+
chr15	91371700	-
chr15	98988300	-
chr15	99999600	+
chr16	255800	-
chr16	276900	-
chr16	276900	-
chr16	357600	-
chr16	1315700	+
chr16	1353700	+
chr16	1353700	+
chr16	1388300	-
chr16	1545000	+
chr16	1798800	-
chr16	2078800	+
chr16	2699200	-
chr16	2761600	+
chr16	3477000	+
chr16	3526200	+
chr16	3527300	+
chr16	4446400	+
chr16	4499800	-
chr16	4500900	-
chr16	4741200	-
chr16	8893000	+
chr16	10930100	-
chr16	11680200	+
chr16	11680200	+
chr16	16144400	-
chr16	22253200	-
chr16	27144000	+
chr16	27274500	+
chr16	27283100	-
chr16	28016400	-
chr16	28755500	+
chr16	29777600	-
chr16	29911500	-
chr16	30003600	+
chr16	30004100	+
chr16	30472900	+
chr16	30806400	+
chr16	30958400	+
chr16	31001900	+
chr16	31001900	+
chr16	31031300	+
chr16	31049700	+
chr16	31049700	+
chr16	31111100	-
chr16	31409200	+
chr16	47130600	+
chr16	55674400	-
chr16	57111500	+
chr16	57111500	+
chr16	65739800	-
chr16	65740300	-
chr16	66028900	-
chr16	66028900	-
chr16	66820400	+
chr16	66891800	+
chr16	67708500	+
chr16	67709700	+
chr16	67709700	+
chr16	67916300	-
chr16	73043200	-
chr16	75790900	+
chr16	82507400	-
chr16	82645000	-
chr16	82769400	-
chr16	82769400	-
chr16	83156900	-
chr16	83253600	+
chr16	85920700	+
chr16	86298500	-
chr16	87271100	-
chr16	87290700	-
chr16	87454500	+
chr16	87455800	+
chr16	88131300	+
chr16	88334400	+
chr16	88505600	+
chr17	290400	-
chr17	593300	+
chr17	594400	-
chr17	642200	+
chr17	853000	-
chr17	2230700	-
chr17	3773700	-
chr17	4388400	+
chr17	4390300	-
chr17	4571400	+
chr17	5358600	+
chr17	6488100	+
chr17	7069700	-
chr17	7233200	-
chr17	7233400	-
chr17	8070900	+
chr17	8312700	+
chr17	8318700	-
chr17	8724300	+
chr17	14189800	-
chr17	17045500	-
chr17	17065000	-
chr17	17336700	+
chr17	18109400	+
chr17	18172300	+
chr17	18172300	+
chr17	18815600	+
chr17	18864400	+
chr17	19227000	-
chr17	19227000	-
chr17	20843100	+
chr17	21042300	-
chr17	23713500	+
chr17	23898200	-
chr17	24101700	+
chr17	24230900	-
chr17	24912000	-
chr17	24976900	+
chr17	30618400	+
chr17	34331000	+
chr17	35174900	-
chr17	35499300	+
chr17	35503000	-
chr17	35503300	-
chr17	37257900	-
chr17	37263000	-
chr17	38105200	-
chr17	38106200	-
chr17	38420200	-
chr17	38420200	-
chr17	38960900	+
chr17	39443500	+
chr17	39609200	-
chr17	39752900	-
chr17	40827200	-
chr17	43270100	-
chr17	43270100	-
chr17	43493300	+
chr17	45270800	-
chr17	45566100	+
chr17	45800700	+
chr17	53521400	+
chr17	55129300	-
chr17	55129300	-
chr17	59263600	+
chr17	59434000	-
chr17	59473900	-
chr17	60437700	-
chr17	69718100	-
chr17	70744600	-
chr17	70825300	-
chr17	71283800	-
chr17	71333100	-
chr17	72072900	-
chr17	73612400	+
chr17	74181700	-
chr17	74304300	-
chr17	74499400	-
chr17	75797800	-
chr17	75797800	-
chr17	76588000	+
chr17	77439100	-
chr17	78156200	+
chr17	78380800	+
chr18	3245700	+
chr18	5278800	-
chr18	12316700	-
chr18	12318700	+
chr18	44700600	-
chr18	46955100	-
chr18	71130400	+
chr18	72853800	-
chr18	75239600	-
chr18	75329500	+
chr18	75834200	-
chr19	2051900	+
chr19	2183000	-
chr19	2685700	-
chr19	3004400	-
chr19	3488800	-
chr19	3488800	-
chr19	3702000	-
chr19	3702200	+
chr19	3718600	+
chr19	3720100	+
chr19	3988700	+
chr19	4220000	+
chr19	4311200	-
chr19	4311200	-
chr19	4396600	-
chr19	4746400	+
chr19	5538200	+
chr19	5845900	-
chr19	5868100	-
chr19	5868100	-
chr19	6702800	-
chr19	6702800	-
chr19	7589600	+
chr19	7590800	-
chr19	8459400	+
chr19	9821100	+
chr19	10231800	+
chr19	10664100	+
chr19	10894200	-
chr19	11524500	-
chr19	12647200	-
chr19	12647200	-
chr19	12702300	-
chr19	13750100	+
chr19	15219000	+
chr19	15393500	+
chr19	16163800	+
chr19	16206700	-
chr19	16490100	-
chr19	16617600	+
chr19	17706200	+
chr19	18168000	+
chr19	18168100	+
chr19	18503100	-
chr19	18871300	-
chr19	34390100	+
chr19	38565600	-
chr19	38569900	-
chr19	40937000	-
chr19	41185500	+
chr19	43566100	-
chr19	43998400	-
chr19	44510300	-
chr19	44567500	-
chr19	45962900	+
chr19	46628800	-
chr19	46785200	-
chr19	47102900	+
chr19	47277000	+
chr19	47424100	+
chr19	47426600	+
chr19	47491200	-
chr19	48731900	+
chr19	49954800	+
chr19	50722500	-
chr19	50882400	-
chr19	51869300	-
chr19	52259600	-
chr19	52682300	+
chr19	52952600	+
chr19	53825600	+
chr19	53825600	+
chr19	54303400	+
chr19	54535300	+
chr19	54853300	-
chr19	54854800	+
chr19	55031700	-
chr19	55101800	-
chr19	55678600	+
chr19	55989700	-
chr19	55993200	-
chr19	56294000	+
chr19	59301800	-
chr19	59301800	-
chr19	60293700	-
chr19	60430000	-
chr19	60594700	+
chr19	60604500	-
chr19	60898400	+
chr19	63597800	+
chr19	63754100	+
chr19	63755000	+
chr2	262500	+
chr2	267900	+
chr2	10485100	+
chr2	12800000	-
chr2	18599800	-
chr2	27207600	-
chr2	27454100	-
chr2	27856100	-
chr2	30336700	+
chr2	64712500	-
chr2	68907900	-
chr2	74613600	+
chr2	85398700	-
chr2	85687000	+
chr2	96581900	-
chr2	97639100	+
chr2	97723200	+
chr2	98565200	-
chr2	100988900	+
chr2	111603100	+
chr2	113062600	+
chr2	127170200	-
chr2	127522500	-
chr2	130820900	+
chr2	131521700	-
chr2	131521700	-
chr2	177802800	-
chr2	204534200	+
chr2	218837200	-
chr2	218837200	-
chr2	218847600	+
chr2	219809600	+
chr2	219809600	+
chr2	219859300	+
chr2	233119000	-
chr2	233781500	+
chr2	234045500	+
chr2	238614900	+
chr2	238743800	-
chr2	239025500	+
chr2	240548900	-
chr2	241187100	+
chr2	241675400	-
chr2	241682000	-
chr2	241815600	-
chr2	242082800	-
chr2	242082800	-
chr20	326200	+
chr20	360000	-
chr20	364200	+
chr20	1096700	-
chr20	1298000	-
chr20	1300600	-
chr20	2076700	+
chr20	2586600	+
chr20	3075600	-
chr20	3119300	-
chr20	3734400	-
chr20	3795700	+
chr20	3852600	-
chr20	23283400	+
chr20	29590900	+
chr20	29994800	-
chr20	29996200	-
chr20	30491000	+
chr20	30498800	+
chr20	32131900	-
chr20	33053900	-
chr20	35579700	-
chr20	39237300	+
chr20	42368500	-
chr20	43431200	+
chr20	44411900	-
chr20	48636100	-
chr20	55417900	-
chr20	56919800	+
chr20	57034600	+
chr20	59983700	-
chr20	60144100	-
chr20	60144700	-
chr20	60317800	+
chr20	60317800	+
chr20	60901800	+
chr20	60989400	+
chr20	61049900	-
chr20	61297500	-
chr20	62036100	+
chr20	62135200	-
chr20	62173600	+
chr20	62378500	-
chr21	33556700	-
chr21	33854500	+
chr21	34436900	-
chr21	34683700	-
chr21	35115600	+
chr21	36367000	+
chr21	39590700	-
chr21	42740700	-
chr21	43135800	+
chr21	43142200	+
chr21	43386300	+
chr21	45049700	-
chr21	45093700	-
chr21	45508600	-
chr21	46909200	+
chr22	15971500	-
chr22	17404200	+
chr22	17810500	-
chr22	18336700	-
chr22	18433100	+
chr22	18479600	-
chr22	18479600	-
chr22	18495200	-
chr22	19125600	+
chr22	19271400	+
chr22	19637700	+
chr22	20307900	-
chr22	22506200	+
chr22	22506200	+
chr22	22643300	+
chr22	23168200	+
chr22	27520600	-
chr22	28027000	-
chr22	29633500	-
chr22	30052000	-
chr22	30066500	-
chr22	30344000	+
chr22	30345000	-
chr22	35932100	-
chr22	36195300	-
chr22	36343700	+
chr22	36392800	+
chr22	36693700	+
chr22	37411500	-
chr22	37857200	-
chr22	38039100	-
chr22	38697400	+
chr22	39905900	-
chr22	40159800	-
chr22	40327300	-
chr22	40632700	-
chr22	40810700	-
chr22	40811200	-
chr22	40886300	-
chr22	41857600	-
chr22	41888700	+
chr22	42933600	+
chr22	45018600	-
chr22	45018900	-
chr22	48670100	+
chr22	48998300	-
chr22	48998300	-
chr22	49304800	+
chr3	9774500	-
chr3	9910500	+
chr3	10317700	+
chr3	11571200	+
chr3	11572600	+
chr3	12914000	+
chr3	30710600	-
chr3	38023100	+
chr3	38023400	+
chr3	38159000	+
chr3	39155700	-
chr3	39158100	-
chr3	40479300	-
chr3	45964700	-
chr3	46937900	-
chr3	48611600	-
chr3	48706300	-
chr3	49027700	+
chr3	49174700	-
chr3	49695400	+
chr3	49695900	+
chr3	49921100	+
chr3	50271300	-
chr3	50300400	-
chr3	50300900	-
chr3	50367000	-
chr3	50367300	-
chr3	50661200	+
chr3	51408000	+
chr3	51409800	+
chr3	51713100	-
chr3	52259500	+
chr3	52303000	+
chr3	52550100	+
chr3	57522400	+
chr3	63960800	+
chr3	71329200	+
chr3	127660200	-
chr3	128775100	-
chr3	128881900	+
chr3	129273400	-
chr3	135022600	-
chr3	137350900	-
chr3	151742900	+
chr3	185394800	+
chr3	185443200	+
chr3	188278700	-
chr3	197873200	+
chr4	655000	-
chr4	754600	+
chr4	833300	+
chr4	942500	-
chr4	943100	+
chr4	1010900	+
chr4	1195200	-
chr4	1323900	+
chr4	2218500	-
chr4	3215900	+
chr4	3483900	+
chr4	7085700	+
chr4	7110000	+
chr4	17234900	-
chr4	57493000	+
chr4	90384900	-
chr4	130005400	+
chr4	184606400	+
chr4	185546000	+
chr5	368100	-
chr5	706100	-
chr5	916500	+
chr5	1103700	-
chr5	1868600	+
chr5	6424700	-
chr5	40729100	+
chr5	81605000	-
chr5	85952600	+
chr5	100249400	-
chr5	118758200	-
chr5	133510000	+
chr5	133946300	-
chr5	140030000	+
chr5	140030200	+
chr5	141000400	+
chr5	148729200	+
chr5	149761000	-
chr5	149804400	-
chr5	150388500	+
chr5	150389500	+
chr5	150540900	+
chr5	156700600	+
chr5	156841000	+
chr5	170766300	-
chr5	172127700	-
chr5	175886800	-
chr5	176666300	+
chr5	176691800	-
chr5	176955200	+
chr5	177507700	+
chr5	177509400	-
chr5	177568500	+
chr5	177571100	-
chr5	179137300	+
chr5	180149600	-
chr5	180616000	-
chr6	2731100	+
chr6	3214200	-
chr6	7196000	-
chr6	12273600	+
chr6	24947800	-
chr6	26707700	+
chr6	30676500	-
chr6	31344000	-
chr6	32244400	-
chr6	32244400	-
chr6	32935100	+
chr6	33379600	-
chr6	33380300	-
chr6	33532800	+
chr6	34662700	-
chr6	36569700	-
chr6	37044300	-
chr6	37557700	-
chr6	37558600	-
chr6	38229800	+
chr6	41174200	-
chr6	41865600	+
chr6	42009100	-
chr6	43015100	+
chr6	43039800	+
chr6	43040200	+
chr6	43717000	+
chr6	44189700	-
chr6	44329000	-
chr6	44330200	-
chr6	139544000	+
chr6	149812800	-
chr6	158976200	-
chr6	158977900	+
chr6	159376000	-
chr6	167262500	-
chr7	1158800	-
chr7	2440300	+
chr7	6167300	-
chr7	6167700	+
chr7	6614400	+
chr7	26195500	+
chr7	43881700	-
chr7	44067400	+
chr7	44069100	-
chr7	44078500	-
chr7	44121000	+
chr7	44121000	+
chr7	44572400	+
chr7	44715300	+
chr7	44968200	+
chr7	45082800	+
chr7	45106100	-
chr7	47970600	-
chr7	50439800	-
chr7	65743100	+
chr7	72750600	-
chr7	75356600	+
chr7	75794400	-
chr7	97673200	+
chr7	97758800	+
chr7	97760200	+
chr7	98448200	-
chr7	98854900	+
chr7	98854900	+
chr7	98893000	-
chr7	98894200	-
chr7	99067400	+
chr7	99590000	-
chr7	99590400	-
chr7	100009000	-
chr7	100653600	+
chr7	101883900	-
chr7	101883900	-
chr7	108002800	+
chr7	127007900	-
chr7	134501200	-
chr7	134501200	-
chr7	139370200	+
chr7	142797900	+
chr7	148331300	+
chr7	148759500	-
chr7	149208900	+
chr7	149208900	+
chr7	149702000	+
chr7	150381700	+
chr7	150566800	+
chr7	150566800	+
chr7	150706300	-
chr7	150794400	+
chr7	155267400	+
chr7	156871200	-
chr7	158215900	-
chr8	8212200	-
chr8	21821900	-
chr8	22017400	+
chr8	22164700	+
chr8	22534300	-
chr8	22534300	-
chr8	23210800	+
chr8	27372600	-
chr8	27372600	-
chr8	30084600	+
chr8	74365700	-
chr8	82042900	+
chr8	96237800	+
chr8	99123100	-
chr8	100959400	-
chr8	100959600	-
chr8	125569600	-
chr8	125569600	-
chr8	134118200	-
chr8	134540100	+
chr8	143736300	-
chr8	145139300	-
chr8	145225500	+
chr8	145509500	+
chr8	145510600	+
chr8	145589700	-
chr8	146251700	+
chr9	33100700	-
chr9	33431500	-
chr9	33451000	+
chr9	35090300	-
chr9	35599500	-
chr9	35599500	-
chr9	35687600	+
chr9	35727300	+
chr9	35727500	+
chr9	36201600	+
chr9	72189200	+
chr9	91166700	-
chr9	91181900	+
chr9	94837900	+
chr9	94887300	+
chr9	94915300	-
chr9	101018900	-
chr9	115176000	-
chr9	115344200	-
chr9	126154700	-
chr9	126155900	-
chr9	126660300	-
chr9	126679200	+
chr9	126680300	+
chr9	128636900	+
chr9	129533900	-
chr9	129534200	+
chr9	129592300	+
chr9	129616800	-
chr9	129616800	-
chr9	129687600	-
chr9	129911000	+
chr9	129923200	+
chr9	129966200	+
chr9	129967900	-
chr9	130192500	+
chr9	130531400	+
chr9	130623600	+
chr9	130624700	-
chr9	130719600	-
chr9	130808900	-
chr9	130809800	-
chr9	130950500	+
chr9	131436500	+
chr9	131437900	+
chr9	131613600	-
chr9	131615500	-
chr9	133441700	-
chr9	134126500	+
chr9	135197900	+
chr9	135207800	+
chr9	135208000	-
chr9	135217600	+
chr9	135217600	+
chr9	135261000	-
chr9	137536500	+
chr9	138875500	-
chr9	138876800	-
chr9	138877000	+
chr9	139595900	-
chr9	139849800	+
chrX	47379900	+
chrX	48321300	+
chrX	48993400	-
chrX	48994000	+
chrX	68297500	-
chrX	128756300	+
chrX	152948600	+
T2 (in hg18)
chr1	869300	+
chr1	869300	+
chr1	2231300	+
chr1	2326500	-
chr1	3536700	-
chr1	3792100	-
chr1	6616800	+
chr1	6618100	-
chr1	8843300	-
chr1	10613800	+
chr1	11008500	-
chr1	11825200	+
chr1	15629400	-
chr1	16139700	-
chr1	16431000	-
chr1	19459600	+
chr1	20850800	+
chr1	20850800	+
chr1	23959400	+
chr1	26675200	-
chr1	27078900	-
chr1	29346700	+
chr1	31177200	+
chr1	32524000	-
chr1	35421200	+
chr1	37774200	-
chr1	38040200	+
chr1	40310900	+
chr1	42940600	-
chr1	84736000	-
chr1	84736800	-
chr1	85490200	+
chr1	93080100	+
chr1	93080100	+
chr1	100723700	+
chr1	109975900	+
chr1	110268800	-
chr1	110404500	+
chr1	111244200	+
chr1	111529700	-
chr1	149290200	-
chr1	149290200	-
chr1	151901100	-
chr1	152401400	-
chr1	152818600	+
chr1	152821500	-
chr1	158846100	+
chr1	166428600	-
chr1	201115100	-
chr1	202638600	-
chr1	202785900	-
chr1	204004700	-
chr1	204828800	+
chr1	222447900	-
chr1	224044600	-
chr1	227795800	-
chr1	233339400	+
chr1	243075300	+
chr1	244897500	+
chr10	3169900	-
chr10	6317100	+
chr10	6509300	-
chr10	15185700	-
chr10	26896400	+
chr10	32598300	+
chr10	33236400	+
chr10	50392900	+
chr10	70534000	-
chr10	71580100	-
chr10	73665300	-
chr10	76606600	+
chr10	76661500	-
chr10	81904400	+
chr10	99207800	-
chr10	102731300	+
chr10	104132300	-
chr10	120783600	+
chr10	120784600	+
chr11	1934800	+
chr11	4362300	-
chr11	10775000	-
chr11	44909700	+
chr11	47308500	+
chr11	47394300	+
chr11	47396600	-
chr11	62239200	+
chr11	62412700	+
chr11	64313400	+
chr11	66189200	-
chr11	67574800	+
chr11	68138800	-
chr11	68415600	+
chr11	74793800	+
chr11	82574600	-
chr11	101772700	+
chr11	117785500	-
chr11	118391200	-
chr12	2782800	-
chr12	6955100	+
chr12	6955100	+
chr12	7962800	+
chr12	14542900	-
chr12	14986500	+
chr12	46463100	-
chr12	47616100	+
chr12	49923600	+
chr12	51986900	-
chr12	51987200	+
chr12	52126700	-
chr12	52159400	-
chr12	52160600	-
chr12	52964800	+
chr12	54430100	+
chr12	54824800	+
chr12	54843800	+
chr12	54917600	-
chr12	55343500	+
chr12	74177400	-
chr12	105264700	+
chr12	107440600	+
chr12	109641600	+
chr12	111327500	-
chr12	117068200	+
chr12	119132700	-
chr12	119382400	+
chr12	119500200	+
chr12	119925000	+
chr12	120347000	+
chr12	120351600	+
chr12	122465500	-
chr12	131812300	+
chr13	26907200	+
chr13	26907800	+
chr13	30131500	-
chr13	30608400	+
chr13	40404500	-
chr13	102325800	-
chr13	105993800	-
chr13	109204600	+
chr13	110090400	-
chr13	110091500	+
chr13	113026200	+
chr13	113026200	+
chr14	20747200	+
chr14	21036900	-
chr14	23017600	+
chr14	51541000	-
chr14	51541000	-
chr14	57808900	-
chr14	64598700	-
chr14	74034400	-
chr14	91315700	+
chr14	93469700	+
chr14	94953200	-
chr14	98705800	+
chr14	98946100	+
chr14	99047100	+
chr14	100066300	-
chr14	101449100	-
chr14	101463600	-
chr14	101616400	-
chr14	103039700	+
chr14	103222200	+
chr15	38367700	-
chr15	41884500	+
chr15	58576200	-
chr15	62234800	-
chr15	62236500	-
chr15	63974900	-
chr15	65886400	+
chr15	72115300	+
chr15	73435400	+
chr15	76628900	-
chr15	76977500	-
chr15	77001600	-
chr15	87219800	-
chr15	87221100	-
chr15	88424800	+
chr15	88428400	-
chr15	99638800	-
chr16	36400	+
chr16	3529400	-
chr16	18702100	-
chr16	29766300	-
chr16	29907400	-
chr16	30589600	+
chr16	48909700	+
chr16	56062900	+
chr16	56062900	+
chr16	65205000	+
chr16	65795100	+
chr16	66419900	+
chr16	66892700	+
chr16	68964600	+
chr16	69163600	-
chr16	70520600	-
chr16	72897200	-
chr16	74248300	-
chr16	82403500	+
chr16	85995500	-
chr16	85997300	-
chr16	86668000	-
chr16	87236600	-
chr16	87861800	+
chr17	852200	+
chr17	1194800	-
chr17	5276900	-
chr17	5277400	-
chr17	7756400	+
chr17	12836600	-
chr17	18053600	+
chr17	18089100	-
chr17	18089100	-
chr17	24053000	+
chr17	24054700	+
chr17	24263700	+
chr17	27721900	+
chr17	32948200	+
chr17	32951600	-
chr17	34173600	-
chr17	34175800	+
chr17	34260300	-
chr17	34614200	+
chr17	35428900	+
chr17	35582100	+
chr17	37978000	-
chr17	37978900	+
chr17	38408900	+
chr17	39611900	+
chr17	39624600	-
chr17	44361500	+
chr17	44362500	+
chr17	44836600	+
chr17	59250200	+
chr17	59250200	+
chr17	59926300	-
chr17	68714500	+
chr17	68716400	-
chr17	71158200	+
chr17	71215300	+
chr17	73008100	+
chr17	73932200	+
chr17	77117500	+
chr17	77251200	+
chr17	77394700	-
chr17	77599400	-
chr17	77608600	+
chr17	77608600	+
chr17	77629700	-
chr17	77942800	-
chr17	78166200	+
chr18	49982600	-
chr19	1547800	-
chr19	1932300	+
chr19	2021700	+
chr19	4453500	-
chr19	4453500	-
chr19	4608800	+
chr19	5619600	+
chr19	6319500	-
chr19	6418400	+
chr19	8374900	+
chr19	8460500	+
chr19	10064000	-
chr19	10065400	+
chr19	10363200	+
chr19	10657600	-
chr19	10803900	+
chr19	10803900	+
chr19	12846900	+
chr19	12847400	+
chr19	12925000	-
chr19	12925800	-
chr19	13933400	+
chr19	13933400	+
chr19	15209600	+
chr19	16493000	-
chr19	17292500	-
chr19	40820400	+
chr19	40841500	+
chr19	41071400	-
chr19	44568000	-
chr19	45576300	-
chr19	45577400	+
chr19	50266200	+
chr19	50266200	+
chr19	51585400	+
chr19	54821800	+
chr19	61363500	-
chr19	63010700	-
chr2	269900	-
chr2	658000	+
chr2	3605900	-
chr2	10111900	+
chr2	10498400	+
chr2	27453500	-
chr2	28879000	+
chr2	30236700	+
chr2	42430700	+
chr2	47240300	-
chr2	54742500	-
chr2	55315900	+
chr2	65167700	-
chr2	65167700	-
chr2	68259200	+
chr2	73334000	-
chr2	86855600	-
chr2	98601000	-
chr2	98602500	-
chr2	101253700	-
chr2	101258600	+
chr2	128238100	+
chr2	128321100	+
chr2	144241800	-
chr2	175748800	+
chr2	177797300	-
chr2	191548000	-
chr2	197964400	-
chr2	201425400	+
chr2	201714500	+
chr2	201737400	+
chr2	201737400	+
chr2	202876900	-
chr2	218827400	+
chr2	219210600	-
chr2	219237000	+
chr2	230812100	+
chr2	232381500	-
chr2	233142100	+
chr2	238339100	-
chr2	241067800	+
chr20	2390200	-
chr20	3753700	-
chr20	32140200	+
chr20	33755200	-
chr20	34954500	+
chr20	41525300	-
chr20	44010400	+
chr20	44010400	+
chr20	46674100	-
chr20	47296200	-
chr20	48003300	+
chr20	48634200	+
chr20	48940000	-
chr20	54412400	-
chr20	56687600	-
chr20	57003300	+
chr20	57003300	+
chr20	60305100	-
chr20	61006900	-
chr20	61993500	+
chr21	31412900	+
chr21	32896000	-
chr21	37809200	+
chr21	39636500	+
chr21	44006400	+
chr21	44048300	+
chr21	45129900	-
chr22	18155400	+
chr22	19472200	+
chr22	22904700	+
chr22	23298200	-
chr22	29653000	-
chr22	34866100	-
chr22	35007600	-
chr22	36667900	-
chr22	37207600	-
chr22	37209500	+
chr22	37459000	+
chr22	37504400	+
chr22	38158100	-
chr22	39092000	+
chr22	39136500	+
chr22	40255400	-
chr22	40302700	+
chr22	40303300	+
chr22	40399400	-
chr22	48552600	-
chr3	5236100	-
chr3	9403800	-
chr3	9494800	+
chr3	9823300	-
chr3	12850900	+
chr3	12850900	+
chr3	13332600	+
chr3	14214800	-
chr3	15086300	+
chr3	23936800	+
chr3	32497600	-
chr3	33403100	+
chr3	33405100	-
chr3	36843400	+
chr3	38139600	+
chr3	41256400	-
chr3	45761800	-
chr3	47429900	+
chr3	47429900	+
chr3	47867100	+
chr3	47867100	+
chr3	49121300	-
chr3	50131800	-
chr3	63971000	-
chr3	102768200	-
chr3	103062600	-
chr3	110056400	-
chr3	122833100	+
chr3	127637700	+
chr3	127639200	+
chr3	129282700	+
chr3	130015800	+
chr3	130331100	-
chr3	130369600	-
chr3	137349500	-
chr3	153666600	-
chr3	187116900	+
chr3	187989900	+
chr3	196722400	+
chr3	199167300	-
chr4	2486900	-
chr4	2703700	-
chr4	39132000	+
chr4	54570600	+
chr4	78187900	-
chr4	83493700	-
chr4	83563500	-
chr4	84230900	+
chr4	103936500	+
chr4	140186900	+
chr4	146299900	-
chr4	152244700	-
chr4	184669600	-
chr5	258300	+
chr5	6652800	-
chr5	16504600	+
chr5	32147200	+
chr5	32637300	+
chr5	44851100	-
chr5	55271900	-
chr5	68696700	+
chr5	72836800	-
chr5	74359000	-
chr5	75946600	+
chr5	82387200	+
chr5	86723200	-
chr5	86725600	+
chr5	114977200	+
chr5	133512100	-
chr5	133559600	-
chr5	133755900	+
chr5	134698100	-
chr5	138310300	-
chr5	138694100	-
chr5	138731200	-
chr5	138987800	-
chr5	141513400	+
chr5	151165100	-
chr5	156834400	+
chr5	170770400	+
chr5	172967000	+
chr5	175744000	+
chr5	178973700	+
chr5	180595700	-
chr5	180597000	-
chr6	2779100	-
chr6	3060300	+
chr6	24813200	+
chr6	24912400	+
chr6	28320700	-
chr6	30751800	-
chr6	30801000	-
chr6	31490500	+
chr6	31915200	+
chr6	33057200	+
chr6	34493700	+
chr6	36678600	-
chr6	39179700	-
chr6	41139900	+
chr6	41142300	-
chr6	43526300	+
chr6	43526300	+
chr6	53239900	-
chr6	74281800	-
chr6	86380800	+
chr6	109794300	-
chr6	136619700	-
chr6	152484300	-
chr6	159106300	-
chr6	159106800	-
chr6	160022900	-
chr6	160097000	+
chr6	170728200	+
chr7	903800	+
chr7	1548800	+
chr7	2387400	+
chr7	6414700	-
chr7	23511400	-
chr7	44809700	+
chr7	54787900	+
chr7	56136800	-
chr7	72588300	-
chr7	75453700	-
chr7	75453700	-
chr7	86663100	+
chr7	86663100	+
chr7	98802100	+
chr7	98923000	-
chr7	99000000	+
chr7	99325600	-
chr7	99527900	+
chr7	99527900	+
chr7	99542500	+
chr7	99542500	+
chr7	100114700	+
chr7	100114700	+
chr7	120384200	-
chr7	135262100	-
chr7	138395100	+
chr7	148129300	+
chr7	148801300	+
chr7	156902500	+
chr8	22507500	-
chr8	23105200	-
chr8	29249800	-
chr8	30039700	-
chr8	38292600	+
chr8	42811400	-
chr8	64288000	-
chr8	66793300	+
chr8	66796400	+
chr8	101784100	+
chr8	103730100	+
chr8	141610500	+
chr8	144451300	+
chr8	146005700	+
chr9	32530700	+
chr9	33028800	+
chr9	34242300	-
chr9	34242300	-
chr9	35036400	+
chr9	37427800	-
chr9	85464500	-
chr9	85465700	+
chr9	85772300	+
chr9	88069200	+
chr9	91163900	+
chr9	113734800	-
chr9	115399400	-
chr9	116136200	-
chr9	122979700	+
chr9	122979700	+
chr9	129247000	-
chr9	129742100	+
chr9	130435400	-
chr9	134963300	-
chr9	135187500	-
chr9	137964300	+
chr9	138438300	+
chr9	138940900	-
chrX	46959000	-
chrX	47315800	+
chrX	48645600	+
chrX	48645600	+
chrX	48645600	+
chrX	54488300	+
chrX	54488300	+
chrX	70712900	-
chrX	102817300	-
chrX	148376700	-
chrX	153282600	+
chrX	153283400	+
T3 (in hg18)
chr1	3393900	+
chr1	6247400	-
chr1	9253500	+
chr1	10630100	-
chr1	11008600	+
chr1	16396800	+
chr1	17606200	-
chr1	19528300	-
chr1	28090100	+
chr1	33100000	+
chr1	41265500	-
chr1	48966600	+
chr1	55303000	+
chr1	55305000	+
chr1	67241900	-
chr1	84804900	-
chr1	110270900	+
chr1	110568000	-
chr1	110577600	-
chr1	111291700	+
chr1	113044500	+
chr1	114325900	+
chr1	114736700	-
chr1	117972800	+
chr1	150086300	-
chr1	161591900	+
chr1	169938400	-
chr1	170033900	-
chr1	178434200	-
chr1	178510800	-
chr1	183527800	-
chr1	184547300	-
chr1	200120000	-
chr1	200832000	-
chr1	205601000	+
chr1	208916200	-
chr1	213861900	-
chr1	228484900	-
chr1	229535000	+
chr1	235133800	-
chr10	15187800	+
chr10	27439800	-
chr10	28380200	-
chr10	71853800	+
chr10	73525800	+
chr10	79221000	-
chr10	91090100	-
chr10	91170600	+
chr10	93033600	+
chr10	93213000	+
chr10	95652000	+
chr10	98270400	+
chr10	98735700	+
chr10	99516800	+
chr10	99994100	+
chr10	101601400	+
chr10	112036600	-
chr11	7631600	+
chr11	9757200	+
chr11	17760700	+
chr11	43898100	+
chr11	44910900	+
chr11	47562600	-
chr11	56930800	+
chr11	60872500	+
chr11	66063000	+
chr11	70890300	-
chr11	72625500	-
chr11	73388900	+
chr11	74230100	+
chr11	74230600	+
chr11	92851400	-
chr11	93923200	-
chr11	101713800	-
chr11	105383300	+
chr11	112654700	+
chr11	119050800	-
chr11	123523100	-
chr11	125051800	+
chr11	125268200	+
chr12	259100	-
chr12	2837600	-
chr12	9192200	-
chr12	9796800	-
chr12	11939600	-
chr12	14548300	-
chr12	25152500	-
chr12	31713100	+
chr12	47021800	+
chr12	47445700	+
chr12	48267800	+
chr12	54718000	-
chr12	55631000	+
chr12	63393900	+
chr12	93223500	-
chr12	93889300	+
chr12	105891400	-
chr12	106650700	-
chr12	110374700	-
chr12	112020000	+
chr12	121281800	-
chr13	28981600	-
chr13	30236500	+
chr13	107684800	+
chr13	107757300	+
chr13	108657900	-
chr13	112875100	-
chr14	19984700	+
chr14	63996800	-
chr14	67187600	-
chr14	68410500	-
chr14	70265100	+
chr14	71275400	-
chr14	74391700	-
chr14	88150100	-
chr14	96417600	-
chr15	32438700	+
chr15	39057800	-
chr15	40063700	-
chr15	57742300	-
chr15	61670300	+
chr15	70818100	-
chr15	73419200	+
chr15	76363100	-
chr15	79031400	+
chr15	81450300	+
chr15	86321600	-
chr15	88027000	+
chr16	47200	-
chr16	47800	-
chr16	3426600	-
chr16	4344000	+
chr16	4786600	+
chr16	15589700	-
chr16	18998300	-
chr16	52082800	-
chr16	66419000	-
chr16	69873700	+
chr16	80302300	+
chr17	3512700	+
chr17	3512700	+
chr17	5054900	-
chr17	30481700	+
chr17	31222200	+
chr17	35313800	+
chr17	37595100	+
chr17	37928500	-
chr17	38727500	+
chr17	43144000	-
chr17	59039500	-
chr17	60955400	-
chr17	64044500	+
chr17	76816200	+
chr18	11871900	-
chr18	11871900	-
chr18	31169500	-
chr18	58942000	-
chr19	3115200	-
chr19	6891000	-
chr19	10685400	-
chr19	16074200	+
chr19	19030000	-
chr19	19248400	-
chr19	41288300	-
chr19	44361800	-
chr19	45519100	-
chr19	60216800	+
chr19	63661100	-
chr19	63684900	-
chr2	3461900	+
chr2	3570500	-
chr2	20681500	+
chr2	25816000	-
chr2	28414800	+
chr2	39061600	-
chr2	68660600	+
chr2	70742800	-
chr2	85626200	+
chr2	85919600	+
chr2	86106400	+
chr2	88831300	-
chr2	96153500	+
chr2	96734000	+
chr2	96734000	+
chr2	111642600	-
chr2	122242300	+
chr2	139047100	+
chr2	174645600	-
chr2	190944100	-
chr2	196310100	+
chr2	207541900	+
chr2	216779200	-
chr2	233433400	+
chr2	241205900	+
chr20	1238500	-
chr20	5792900	-
chr20	25226400	-
chr20	25228800	+
chr20	30269400	-
chr20	31125100	+
chr20	31459000	+
chr20	32978900	-
chr20	32979600	-
chr20	35934100	-
chr20	42558700	-
chr20	43001200	-
chr20	60577900	+
chr21	29831400	-
chr21	34400700	+
chr21	35081500	+
chr21	44687500	+
chr22	16596500	+
chr22	17803800	-
chr22	31224400	+
chr22	37813600	+
chr22	37949600	+
chr22	43962200	+
chr22	44116400	-
chr3	3166100	+
chr3	3166100	+
chr3	5197500	+
chr3	10259900	-
chr3	15064500	-
chr3	25811500	+
chr3	38000700	-
chr3	38509100	+
chr3	39113300	+
chr3	39113300	+
chr3	40276600	-
chr3	45028100	-
chr3	46728900	+
chr3	47362900	+
chr3	50597800	+
chr3	51998700	-
chr3	68677100	-
chr3	72506800	+
chr3	101049200	+
chr3	114124000	+
chr3	115539700	+
chr3	121830200	-
chr3	123623100	+
chr3	138057400	+
chr3	138151000	-
chr3	139463200	-
chr3	139498500	+
chr3	158348000	+
chr3	161635900	+
chr3	162271100	-
chr4	523700	-
chr4	1716700	+
chr4	5580100	+
chr4	6356300	-
chr4	8294200	-
chr4	38504500	-
chr4	47147500	+
chr4	76954400	+
chr4	89583000	+
chr4	103757400	-
chr4	120436500	+
chr4	147396000	+
chr4	147582600	+
chr4	152803900	+
chr5	16525600	-
chr5	38969600	-
chr5	43741200	-
chr5	60205400	+
chr5	60484900	-
chr5	71540900	+
chr5	76067700	-
chr5	80598200	+
chr5	134375500	-
chr5	139693100	-
chr5	142637200	-
chr5	153816300	+
chr5	156836500	+
chr5	176426300	-
chr6	5053600	+
chr6	13395300	+
chr6	13577500	-
chr6	28978200	+
chr6	30259700	+
chr6	36565800	-
chr6	37707800	-
chr6	42766900	-
chr6	43581800	+
chr6	44905000	+
chr6	64482300	-
chr6	83659400	+
chr6	138246600	-
chr6	167472100	-
chr7	30640500	-
chr7	55468600	-
chr7	69895000	+
chr7	69895700	-
chr7	87297900	+
chr7	91339600	+
chr7	96155900	+
chr7	98982100	+
chr7	104542200	-
chr7	104543600	-
chr7	110552200	-
chr7	112193400	+
chr7	149660700	+
chr7	149666000	+
chr7	158116500	-
chr8	11681800	-
chr8	28104000	+
chr8	28964900	+
chr8	30525000	-
chr8	30555800	-
chr8	38384700	+
chr8	38399800	-
chr8	52893100	+
chr8	96007800	-
chr8	135559000	-
chr9	19043000	-
chr9	19366200	+
chr9	33238800	+
chr9	35672100	+
chr9	35672900	+
chr9	37493900	+
chr9	37500800	+
chr9	71514700	+
chr9	79227900	+
chr9	87351700	+
chr9	99477400	-
chr9	100651800	-
chr9	101776100	+
chr9	116135300	-
chr9	118226800	+
chr9	122191300	-
chr9	128687600	+
chr9	130296500	+
chr9	130744600	+
chr9	135120800	+
chrX	41094500	+
chrX	47666700	-
chrX	49031400	-
chrX	55051800	+
chrX	57640500	-
chrX	69642400	-
chrX	101745200	-
chrX	106780800	-
chrX	118804500	+
chrX	135575300	-
chrX	148368100	-
chrX	150328900	+
T4 (in hg18)
chr1	1142200	-
chr1	1179100	+
chr1	1706000	-
chr1	3796000	+
chr1	7764100	+
chr1	9351600	-
chr1	9587500	+
chr1	9830500	+
chr1	11037100	-
chr1	11269400	-
chr1	11732900	-
chr1	12191400	+
chr1	16449000	-
chr1	19878300	-
chr1	22291500	-
chr1	23987800	+
chr1	25098600	-
chr1	27148500	+
chr1	27553500	+
chr1	27604200	-
chr1	27733000	-
chr1	28085400	+
chr1	28167000	+
chr1	28481600	-
chr1	29318600	+
chr1	31865800	-
chr1	32454600	-
chr1	32602800	-
chr1	33013000	-
chr1	33013000	-
chr1	33383500	+
chr1	33539000	+
chr1	35672100	-
chr1	35804900	-
chr1	36578100	-
chr1	36694300	+
chr1	37722200	-
chr1	39100700	-
chr1	39273100	-
chr1	39654400	-
chr1	40079400	+
chr1	41251100	+
chr1	41254300	-
chr1	42984700	+
chr1	43090400	-
chr1	43622000	-
chr1	43689600	+
chr1	44892000	-
chr1	45016500	-
chr1	45021800	+
chr1	45253900	-
chr1	45254400	-
chr1	45857600	+
chr1	45858300	+
chr1	46845500	-
chr1	52846900	-
chr1	52895500	-
chr1	54995400	+
chr1	67926800	-
chr1	89218900	-
chr1	109582700	+
chr1	113016200	+
chr1	113044800	+
chr1	145564700	+
chr1	148384100	+
chr1	149235400	-
chr1	149407700	-
chr1	151900500	-
chr1	152043300	+
chr1	152788000	+
chr1	153163800	+
[truncated: 13,210 more rows]
