# Supplementary material for: Discovery and Annotation of Functional Chromatin Signatures in the Human Genome
Source: PLoS Comput Biol. 2009 Nov 13;5(11):e1000566. doi: 10.1371/journal.pcbi.1000566 (PMC2775352; doi:10.1371/journal.pcbi.1000566)
Supplement: Table S5 — Locations of clusters recovered when applying ChromaSig to DNase I hypersensitive sites. (0.48 MB TXT) [file pcbi.1000566.s016.txt]

D1 (in hg18)
chr1	742200	-
chr1	2091600	+
chr1	2805200	+
chr1	3756700	-
chr1	3757600	-
chr1	3757600	-
chr1	5896000	-
chr1	5941300	-
chr1	6264800	+
chr1	6633700	-
chr1	6633700	-
chr1	7708300	-
chr1	8461600	+
chr1	8649200	+
chr1	8719900	-
chr1	8720900	-
chr1	9085000	-
chr1	9755600	-
chr1	10578400	-
chr1	10635200	-
chr1	11013200	-
chr1	11210100	-
chr1	12226700	+
chr1	12226700	+
chr1	12239300	-
chr1	12284800	-
chr1	12444200	-
chr1	12495900	+
chr1	16124300	+
chr1	16463900	-
chr1	16512500	-
chr1	16512500	-
chr1	17228100	+
chr1	17230200	-
chr1	17233600	+
chr1	17608300	-
chr1	17613100	+
chr1	19353800	+
chr1	19456100	+
chr1	19459900	-
chr1	20089200	+
chr1	23256200	-
chr1	23265000	-
chr1	23285500	+
chr1	23512500	-
chr1	23522300	+
chr1	23525200	-
chr1	25776400	-
chr1	26177300	+
chr1	26323100	-
chr1	27316000	+
chr1	27781000	+
chr1	27781400	-
chr1	27781400	-
chr1	28470800	-
chr1	28470800	-
chr1	28478300	-
chr1	28478400	-
chr1	28812700	+
chr1	29203900	+
chr1	29203900	+
chr1	29276300	+
chr1	31194700	+
chr1	31224800	+
chr1	31245700	+
chr1	31245700	+
chr1	31577900	+
chr1	31577900	+
chr1	31860400	+
chr1	32138800	-
chr1	32271600	+
chr1	32406600	-
chr1	32406600	-
chr1	32571000	-
chr1	33025000	-
chr1	33402400	+
chr1	33403200	-
chr1	33519900	+
chr1	35686500	-
chr1	35773400	-
chr1	35774300	-
chr1	35839100	+
chr1	35839700	-
chr1	35852600	-
chr1	36082300	-
chr1	36082300	-
chr1	36082300	-
chr1	36133400	+
chr1	36381000	-
chr1	38080200	+
chr1	38164300	-
chr1	39086400	+
chr1	39255300	+
chr1	39272800	+
chr1	39526000	+
chr1	39541600	+
chr1	39564100	-
chr1	39575100	+
chr1	39578500	+
chr1	39607700	-
chr1	39609900	+
chr1	39610300	+
chr1	39668000	+
chr1	40446700	+
chr1	41004400	+
chr1	41007200	-
chr1	41433100	+
chr1	41761700	+
chr1	42113700	+
chr1	42415200	+
chr1	42415200	+
chr1	42415900	+
chr1	42432600	-
chr1	42432600	-
chr1	42916800	-
chr1	43049200	+
chr1	43201500	+
chr1	43664400	+
chr1	43913800	+
chr1	43916700	-
chr1	44139300	-
chr1	44145700	-
chr1	44576400	-
chr1	45086800	-
chr1	45584500	+
chr1	45845000	-
chr1	45877400	+
chr1	46923900	+
chr1	50973300	+
chr1	50973300	+
chr1	51658300	+
chr1	51660700	-
chr1	51681400	-
chr1	51683900	+
chr1	51886500	-
chr1	51951500	-
chr1	52653000	+
chr1	52657500	+
chr1	52669600	+
chr1	52669600	+
chr1	52713600	+
chr1	53006900	-
chr1	53008500	+
chr1	53022900	-
chr1	53559000	-
chr1	55412200	-
chr1	55431100	-
chr1	58903900	+
chr1	63867900	+
chr1	65298100	+
chr1	66600700	-
chr1	67240200	-
chr1	67286400	+
chr1	70569800	+
chr1	70571600	+
chr1	70571600	+
chr1	77440200	-
chr1	77777500	-
chr1	77797200	-
chr1	77819700	+
chr1	77820000	-
chr1	77829600	-
chr1	77870300	-
chr1	78086800	-
chr1	78101800	+
chr1	78101800	+
chr1	78187100	-
chr1	78224800	-
chr1	78894500	+
chr1	86971000	+
chr1	89090100	+
chr1	89206500	-
chr1	89207200	-
chr1	89208000	-
chr1	89804700	+
chr1	89922800	-
chr1	90124100	+
chr1	90172600	+
chr1	91148100	+
chr1	91175200	+
chr1	91176500	-
chr1	91964600	+
chr1	92034900	-
chr1	92321100	+
chr1	93108200	+
chr1	93108200	+
chr1	93142200	+
chr1	93142200	+
chr1	93142200	+
chr1	93579500	-
chr1	93579500	-
chr1	100298900	-
chr1	100666400	-
chr1	101229200	+
chr1	101481900	+
chr1	109438000	+
chr1	109603700	+
chr1	109757000	-
chr1	109757200	-
chr1	109937600	-
chr1	109947000	-
chr1	110714500	-
chr1	110997900	-
chr1	110999200	-
chr1	111021500	+
chr1	111242600	+
chr1	111243400	+
chr1	111472200	+
chr1	111497000	-
chr1	111524100	+
chr1	111526400	-
chr1	111526700	-
chr1	111527200	-
chr1	112958800	+
chr1	113045100	-
chr1	113312100	+
chr1	113430400	-
chr1	113456900	-
chr1	114195000	-
chr1	114239400	+
chr1	115076900	-
chr1	116750800	-
chr1	117310900	+
chr1	117973500	-
chr1	119489200	-
chr1	144161000	-
chr1	145105700	-
chr1	145190600	+
chr1	145190900	-
chr1	145551500	+
chr1	148393500	+
chr1	148647900	-
chr1	148678300	+
chr1	148714700	-
chr1	149181800	-
chr1	149252500	+
chr1	149374800	+
chr1	149901400	+
chr1	151883100	-
chr1	151973400	-
chr1	152486700	-
chr1	152501800	-
chr1	154972900	-
chr1	155040700	-
chr1	158047300	-
chr1	158150500	-
chr1	158546900	+
chr1	158565300	-
chr1	160021000	+
chr1	160101200	+
chr1	160101200	+
chr1	160139800	+
chr1	160745300	-
chr1	160745300	-
chr1	160802100	+
chr1	163870600	+
chr1	165084900	+
chr1	165102100	+
chr1	165102900	-
chr1	165483600	-
chr1	165542300	+
chr1	165623000	-
chr1	166005800	+
chr1	167607700	+
chr1	168100500	-
chr1	168114800	+
chr1	169794100	+
chr1	169803800	+
chr1	169824900	-
chr1	169828000	+
chr1	170787400	+
chr1	171724500	-
chr1	171724500	-
chr1	172077700	-
chr1	172732500	+
chr1	173045500	-
chr1	178081900	+
chr1	178155400	+
chr1	178257700	+
chr1	178258000	+
chr1	178260100	-
chr1	178662400	+
chr1	178878500	-
chr1	178879100	-
chr1	179226200	-
chr1	179234700	-
chr1	179234700	-
chr1	179285600	-
chr1	180621800	-
chr1	181116500	-
chr1	181116500	-
chr1	182948600	-
chr1	182967100	-
chr1	183307300	+
chr1	183307600	-
chr1	183320300	+
chr1	183326600	+
chr1	183326600	+
chr1	183326600	+
chr1	183527300	-
chr1	183539800	-
chr1	184570400	-
chr1	191330800	+
chr1	191330800	+
chr1	191494200	-
chr1	195952800	-
chr1	196940700	+
chr1	196944700	+
chr1	196951900	+
chr1	196977600	-
chr1	196980700	-
chr1	197135700	-
chr1	201005900	-
chr1	201005900	-
chr1	201119100	-
chr1	201251100	-
chr1	201949500	+
chr1	201976700	+
chr1	203347200	-
chr1	203347800	+
chr1	203942900	-
chr1	204655100	-
chr1	204656400	-
chr1	206008800	+
chr1	208083700	-
chr1	209533700	+
chr1	218415100	-
chr1	219955900	-
chr1	220909800	-
chr1	220970300	-
chr1	222050500	-
chr1	222444400	+
chr1	222444400	+
chr1	222444400	+
chr1	222650800	+
chr1	222662500	-
chr1	222662500	-
chr1	224245600	-
chr1	224415200	+
chr1	226523100	-
chr1	226525400	-
chr1	226549400	+
chr1	227669200	-
chr1	228295800	-
chr1	228428100	+
chr1	228434700	+
chr1	228465900	-
chr1	228853600	+
chr1	228853600	+
chr1	228896300	-
chr1	230044400	-
chr1	230044600	-
chr1	230060900	+
chr1	231334900	+
chr1	233080400	-
chr1	233681200	+
chr1	234802900	-
chr1	239745100	+
chr1	241477400	-
chr1	241725500	-
chr1	241767400	-
chr1	241968200	+
chr1	243077700	-
chr1	243078400	-
chr1	244297100	-
chr1	245079900	-
chr1	245141100	+
chr10	435100	+
chr10	855600	-
chr10	1131300	+
chr10	3703800	+
chr10	3793300	+
chr10	6196500	+
chr10	6202000	+
chr10	6312400	+
chr10	6671600	-
chr10	7430500	-
chr10	7976000	-
chr10	11396400	-
chr10	11412300	+
chr10	12267900	-
chr10	12305400	+
chr10	12324000	+
chr10	12478800	+
chr10	12478800	+
chr10	12699300	+
chr10	12699300	+
chr10	12699400	+
chr10	12767900	-
chr10	13205500	+
chr10	14602500	-
chr10	14986800	-
chr10	15279700	+
chr10	16815600	-
chr10	17305200	-
chr10	17744400	+
chr10	17745200	+
chr10	17745200	+
chr10	17754500	-
chr10	17757600	+
chr10	17757600	+
chr10	17758400	+
chr10	17787800	+
chr10	22020000	-
chr10	22072800	+
chr10	22085900	-
chr10	22899800	+
chr10	23429300	+
chr10	23442500	+
chr10	25028100	-
chr10	26838900	-
chr10	27083400	+
chr10	27086800	-
chr10	27089500	+
chr10	27540300	+
chr10	27860200	+
chr10	27860200	+
chr10	28399900	-
chr10	28400200	-
chr10	28458600	+
chr10	28479100	-
chr10	28582000	-
chr10	28625000	+
chr10	28875000	+
chr10	28875000	+
chr10	28937000	+
chr10	29780500	-
chr10	29780800	-
chr10	29799700	+
chr10	29801800	+
chr10	29811700	+
chr10	29816300	-
chr10	29816300	-
chr10	29817500	+
chr10	30059500	+
chr10	30059500	+
chr10	30658000	-
chr10	31332400	-
chr10	31713500	+
chr10	31730600	+
chr10	32200500	-
chr10	32594500	-
chr10	32613300	-
chr10	32613300	-
chr10	32613800	-
chr10	32620700	-
chr10	35530100	-
chr10	38688300	+
chr10	45444900	+
chr10	45456700	+
chr10	45476400	-
chr10	51749200	-
chr10	51797600	-
chr10	51797600	-
chr10	61222600	-
chr10	61282500	-
chr10	61566800	+
chr10	61676600	-
chr10	61703000	-
chr10	61786200	+
chr10	61842900	-
chr10	61851400	+
chr10	61886500	-
chr10	61886500	-
chr10	61902600	+
chr10	61911600	-
chr10	61911600	-
chr10	62113300	+
chr10	63376500	+
chr10	63510300	+
chr10	63523100	+
chr10	63524600	+
chr10	63525400	+
chr10	64240900	-
chr10	64576300	+
chr10	64643500	+
chr10	64643800	+
chr10	64643800	+
chr10	64651500	+
chr10	64929500	+
chr10	65017300	-
chr10	69446600	+
chr10	69446600	+
chr10	69813900	-
chr10	70535100	-
chr10	70565200	-
chr10	70565500	-
chr10	70820000	+
chr10	73605100	+
chr10	73605800	+
chr10	73626300	-
chr10	73800500	+
chr10	74219400	+
chr10	74878700	+
chr10	75230500	-
chr10	75461200	+
chr10	75461200	+
chr10	75507900	+
chr10	75811500	-
chr10	75918100	+
chr10	75952300	+
chr10	75952300	+
chr10	76294100	+
chr10	76295400	-
chr10	76308900	+
chr10	76420800	-
chr10	80644100	-
chr10	80841500	-
chr10	80841500	-
chr10	85907600	-
chr10	85934500	-
chr10	86267400	+
chr10	88214200	-
chr10	88258500	+
chr10	89545300	+
chr10	89555200	-
chr10	89556400	+
chr10	89688200	+
chr10	89690300	+
chr10	89696100	+
chr10	89696700	+
chr10	90651800	+
chr10	90652300	+
chr10	90657900	+
chr10	90657900	+
chr10	90758600	+
chr10	90985200	+
chr10	93012300	-
chr10	93018100	-
chr10	93566600	+
chr10	93579300	-
chr10	93706900	-
chr10	94059500	-
chr10	94262300	-
chr10	94262300	-
chr10	94262300	-
chr10	94651600	-
chr10	98325500	-
chr10	98586100	-
chr10	98733900	+
chr10	99423500	-
chr10	102693400	+
chr10	102695300	+
chr10	103114100	+
chr10	103144900	+
chr10	103370200	+
chr10	103688100	-
chr10	103707500	-
chr10	103757100	+
chr10	103775100	+
chr10	103792900	+
chr10	104541400	-
chr10	104836300	+
chr10	104836300	+
chr10	104842600	+
chr10	105424000	+
chr10	112012600	+
chr10	112023300	-
chr10	112025400	+
chr10	112636800	+
chr10	112658100	-
chr10	112678900	-
chr10	112735200	-
chr10	112763500	+
chr10	114153800	+
chr10	114170000	-
chr10	114190800	-
chr10	114206800	+
chr10	114207100	+
chr10	114207100	+
chr10	114218200	-
chr10	114218900	+
chr10	114219700	+
chr10	114305000	+
chr10	114323200	+
chr10	114348900	-
chr10	114351100	-
chr10	114351300	-
chr10	114394700	-
chr10	114436300	+
chr10	114456300	+
chr10	114456300	+
chr10	114504200	-
chr10	114564100	+
chr10	115483400	-
chr10	115594400	-
chr10	120057500	+
chr10	120799100	+
chr10	120808200	-
chr10	120810100	-
chr10	121568400	+
chr10	121682400	-
chr10	122629300	+
chr10	123544600	-
chr10	124147100	-
chr10	126172700	-
chr10	126185600	-
chr10	126274400	-
chr10	127419000	+
chr10	127440900	-
chr10	127491100	+
chr10	127512300	+
chr10	127524900	-
chr10	131777700	+
chr10	133612500	-
chr10	133612800	-
chr10	133616100	-
chr10	134331500	-
chr10	134398100	-
chr10	134425500	-
chr10	134434500	+
chr11	378700	+
chr11	871100	-
chr11	887000	+
chr11	996500	+
chr11	1249400	+
chr11	1253400	+
chr11	2532200	-
chr11	2532200	-
chr11	3132800	-
chr11	3736600	-
chr11	3967400	+
chr11	4060800	+
chr11	8640900	+
chr11	8671800	-
chr11	8674100	-
chr11	8898700	+
chr11	9156300	+
chr11	9506800	-
chr11	10487000	-
chr11	10492700	-
chr11	10775700	-
chr11	10827700	-
chr11	11881500	-
chr11	11914600	+
chr11	11930900	+
chr11	12116000	-
chr11	13650400	+
chr11	14588600	-
chr11	14595900	+
chr11	16740100	-
chr11	17128300	-
chr11	17140100	+
chr11	17179500	-
chr11	18274700	+
chr11	18288800	-
chr11	18690100	+
chr11	20409600	+
chr11	20410500	+
chr11	31403000	-
chr11	32572500	+
chr11	32579000	+
chr11	32891600	+
chr11	33050600	-
chr11	33054200	+
chr11	33244900	-
chr11	33246500	+
chr11	33314500	+
chr11	33730200	-
chr11	34064600	+
chr11	34064600	+
chr11	34092900	+
chr11	34113200	+
chr11	34429100	+
chr11	35667500	+
chr11	35721400	+
chr11	36465700	+
chr11	36466900	-
chr11	43377800	+
chr11	43705700	+
chr11	46083300	-
chr11	46388100	+
chr11	46399500	+
chr11	46455800	+
chr11	46463700	+
chr11	46623800	-
chr11	46646100	-
chr11	46799300	+
chr11	46799300	+
chr11	46799300	+
chr11	47198100	+
chr11	47198500	+
chr11	48006900	-
chr11	58045100	+
chr11	58068800	+
chr11	58076600	+
chr11	58142700	+
chr11	60676200	+
chr11	60950300	-
chr11	61243600	+
chr11	61328500	+
chr11	63243100	-
chr11	63277000	+
chr11	63706100	-
chr11	64901800	-
chr11	64972400	+
chr11	65500100	-
chr11	65740400	-
chr11	65768600	+
chr11	66656500	+
chr11	68045000	-
chr11	69900900	-
chr11	70860000	-
chr11	71716700	+
chr11	72226900	-
chr11	72916100	-
chr11	72966100	-
chr11	73188800	-
chr11	73416900	+
chr11	75280400	+
chr11	75281000	+
chr11	75314100	+
chr11	75314600	-
chr11	75447900	+
chr11	75447900	+
chr11	75534900	+
chr11	77075200	-
chr11	77082300	-
chr11	82248100	+
chr11	82270400	-
chr11	82390500	+
chr11	85396300	+
chr11	89572100	+
chr11	89586200	+
chr11	93093900	-
chr11	93794800	-
chr11	93872200	+
chr11	94541400	-
chr11	95373200	-
chr11	95402300	-
chr11	95408400	-
chr11	95410000	+
chr11	95451200	+
chr11	95476700	-
chr11	95645400	-
chr11	95757400	+
chr11	101802700	+
chr11	102439200	+
chr11	107421600	-
chr11	107537300	+
chr11	107647000	-
chr11	107647500	+
chr11	109835500	-
chr11	111103700	-
chr11	111117800	-
chr11	111124700	+
chr11	111125100	+
chr11	111170600	-
chr11	111212800	+
chr11	116246200	-
chr11	116337300	+
chr11	116543300	+
chr11	116549600	-
chr11	116549900	-
chr11	116661900	-
chr11	116662200	-
chr11	117749100	-
chr11	117760200	+
chr11	117793700	+
chr11	117826700	+
chr11	117850300	+
chr11	117900500	+
chr11	117911000	+
chr11	118388100	+
chr11	118388400	+
chr11	118457100	-
chr11	118489100	+
chr11	118656300	+
chr11	118687500	+
chr11	120866200	+
chr11	120867100	+
chr11	120974100	+
chr11	120999900	+
chr11	122086000	-
chr11	122167600	+
chr11	122184200	-
chr11	122184200	-
chr11	122189000	-
chr11	124005500	+
chr11	124008000	+
chr11	124984300	+
chr11	125578300	+
chr11	125636900	-
chr11	125722300	-
chr11	128188800	-
chr11	128194800	+
chr11	128198700	+
chr11	128201000	-
chr11	128201000	-
chr11	129286700	+
chr11	129355100	+
chr11	129620500	+
chr11	133307700	-
chr11	133308300	-
chr11	133308300	-
chr11	133583200	+
chr11	133634100	+
chr11	133757200	-
chr12	260300	+
chr12	349500	+
chr12	814100	-
chr12	841900	+
chr12	841900	+
chr12	860800	+
chr12	866700	+
chr12	894500	-
chr12	1027900	+
chr12	1141300	-
chr12	1197200	-
chr12	1309200	-
chr12	1414300	-
chr12	1443100	-
chr12	1567500	-
chr12	1755700	+
chr12	1945700	-
chr12	1950500	-
chr12	2785100	+
chr12	2785100	+
chr12	3612400	-
chr12	3619700	-
chr12	3646900	-
chr12	3788000	+
chr12	3819300	-
chr12	3822400	+
chr12	3822700	+
chr12	3824100	+
chr12	3898600	-
chr12	3914800	+
chr12	6352100	+
chr12	6657300	-
chr12	6672900	-
chr12	7140700	+
chr12	7239200	+
chr12	8140300	-
chr12	8975600	+
chr12	10267200	+
chr12	11010100	+
chr12	11203400	-
chr12	11758400	+
chr12	11768300	-
chr12	12438900	-
chr12	12439400	-
chr12	12440600	+
chr12	12441200	-
chr12	12441300	-
chr12	12442800	-
chr12	12447900	-
chr12	12448700	+
chr12	12449700	+
chr12	12491700	-
chr12	12521500	+
chr12	12524200	-
chr12	12863900	+
chr12	12873400	+
chr12	14420000	+
chr12	14545700	-
chr12	14841800	-
chr12	14949100	+
chr12	14949100	+
chr12	14950100	+
chr12	16023700	+
chr12	16043100	-
chr12	21563200	+
chr12	22240800	-
chr12	22240800	-
chr12	22245500	-
chr12	22295400	-
chr12	22546700	+
chr12	22577800	-
chr12	22724900	+
chr12	25136600	+
chr12	25137400	+
chr12	26654900	-
chr12	26790900	+
chr12	26861300	-
chr12	26861300	-
chr12	27023900	+
chr12	27054500	-
chr12	27054500	-
chr12	27324400	+
chr12	27766700	+
chr12	28573900	+
chr12	38075000	+
chr12	41045500	+
chr12	43341300	-
chr12	43342300	+
chr12	43901800	+
chr12	43935800	-
chr12	43943200	+
chr12	43950100	+
chr12	44048700	-
chr12	44062000	+
chr12	44435200	-
chr12	44568000	+
chr12	44568000	+
chr12	44588600	-
chr12	44594300	-
chr12	44594300	-
chr12	44594300	-
chr12	44636400	-
chr12	44864800	-
chr12	44865700	-
chr12	44865700	-
chr12	44867400	+
chr12	44907700	+
chr12	44954000	+
chr12	44956800	-
chr12	45081200	-
chr12	45756100	-
chr12	46337700	+
chr12	46380400	-
chr12	46747300	+
chr12	46827900	-
chr12	47336100	+
chr12	47373800	+
chr12	47373800	+
chr12	47703200	-
chr12	48224800	+
chr12	48787800	-
chr12	48865700	-
chr12	48898200	-
chr12	49315500	-
chr12	49421800	+
chr12	49675200	-
chr12	49752200	+
chr12	50066400	-
chr12	50066400	-
chr12	50691200	+
chr12	50694100	-
chr12	51742100	+
chr12	52237200	-
chr12	52249000	+
chr12	53067800	-
chr12	53188900	+
chr12	53189100	+
chr12	53226600	-
chr12	53227100	-
chr12	53255800	-
chr12	54477500	-
chr12	54503400	-
chr12	54503400	-
chr12	54666300	+
chr12	54684000	-
chr12	54691800	-
chr12	55003800	-
chr12	55036200	+
chr12	55159800	+
chr12	55940800	+
chr12	55949700	-
chr12	55951300	-
chr12	55983400	+
chr12	56210400	-
chr12	56223700	-
chr12	56401700	-
chr12	61059600	-
chr12	61062000	+
chr12	61063600	+
chr12	61076500	-
chr12	61152300	-
chr12	61202900	-
chr12	61204000	-
chr12	61205400	+
chr12	63087600	+
chr12	63110400	-
chr12	63126900	-
chr12	63175200	-
chr12	63175200	-
chr12	63365400	+
chr12	63365400	+
chr12	63385500	-
chr12	63387000	+
chr12	63399900	-
chr12	63417800	+
chr12	63436400	-
chr12	65009500	+
chr12	67325400	-
chr12	67343700	-
chr12	67346000	-
chr12	67348500	+
chr12	67430300	+
chr12	67430900	+
chr12	67519100	-
chr12	68243600	+
chr12	68244300	+
chr12	68247500	+
chr12	70325600	-
chr12	70452700	+
chr12	74727000	+
chr12	74739600	-
chr12	74742100	-
chr12	75306400	-
chr12	78693900	+
chr12	78700400	-
chr12	78700900	-
chr12	81300100	-
chr12	87065400	+
chr12	87065400	+
chr12	88536100	-
chr12	88570200	+
chr12	88589600	-
chr12	91067200	+
chr12	91740900	-
chr12	91817200	+
chr12	91826600	+
chr12	92322000	+
chr12	92326500	+
chr12	92328300	-
chr12	92742100	+
chr12	93194900	+
chr12	93203500	-
chr12	93963300	-
chr12	93963300	-
chr12	94214800	-
chr12	95178900	+
chr12	95188300	-
chr12	95188500	-
chr12	95198400	+
chr12	97461900	+
chr12	97647200	-
chr12	97647300	-
chr12	100203900	-
chr12	100961600	-
chr12	103225100	+
chr12	103461300	-
chr12	104054900	+
chr12	104118600	+
chr12	104126200	+
chr12	104126300	+
chr12	105249200	+
chr12	105250200	+
chr12	105702700	+
chr12	106335400	-
chr12	106390200	+
chr12	106516600	+
chr12	106610000	+
chr12	106626800	-
chr12	106650900	+
chr12	106659200	+
chr12	107747900	+
chr12	107762300	+
chr12	107762300	+
chr12	108082800	-
chr12	108082800	-
chr12	108162000	-
chr12	108797900	+
chr12	108910800	-
chr12	108943800	-
chr12	109293800	+
chr12	109295900	-
chr12	109407000	-
chr12	110441700	-
chr12	110441700	-
chr12	110787000	+
chr12	110792700	-
chr12	110820900	-
chr12	110946700	-
chr12	110947900	-
chr12	110970900	-
chr12	111070500	+
chr12	111368800	+
chr12	111368800	+
chr12	111385500	+
chr12	111393000	+
chr12	111424200	-
chr12	111885000	+
chr12	111925200	-
chr12	112029400	+
chr12	112082200	+
chr12	112114700	+
chr12	112772800	+
chr12	112773100	-
chr12	112803200	+
chr12	114928900	-
chr12	114999000	+
chr12	114999000	+
chr12	115006000	+
chr12	115071200	-
chr12	117068000	+
chr12	117071000	+
chr12	117082800	-
chr12	117084700	+
chr12	117084700	+
chr12	117087400	-
chr12	117108400	-
chr12	117110600	-
chr12	117222400	-
chr12	119001100	-
chr12	119001700	+
chr12	119057000	-
chr12	119080300	+
chr12	119365100	-
chr12	119487800	+
chr12	119493400	-
chr12	119661200	+
chr12	119661900	+
chr12	119690700	+
chr12	119699300	-
chr12	119709000	-
chr12	119760800	+
chr12	119770400	-
chr12	120149400	-
chr12	120149400	-
chr12	120149400	-
chr12	120188900	+
chr12	120188900	+
chr12	120191500	-
chr12	120248100	-
chr12	120248900	-
chr12	120250200	+
chr12	120250500	+
chr12	120327100	-
chr12	120332700	+
chr12	120347200	+
chr12	120469800	-
chr12	120483000	+
chr12	120496700	-
chr12	120754400	+
chr12	120754600	-
chr12	120756100	+
chr12	121162000	+
chr12	121162300	+
chr12	121162300	+
chr12	121257700	+
chr12	121363900	-
chr12	121374400	+
chr12	121444100	-
chr12	121444100	-
chr12	121445500	+
chr12	121445600	+
chr12	121526300	+
chr12	121908400	-
chr12	122012800	-
chr12	122038800	+
chr12	122355600	-
chr12	122370700	-
chr12	122387700	-
chr12	122394200	-
chr12	122445600	-
chr12	122659500	+
chr12	123007700	-
chr12	123038800	+
chr12	123388800	-
chr12	123390000	-
chr12	123476500	-
chr12	123476900	-
chr12	124153400	+
chr12	130158700	+
chr12	130847400	+
chr12	130973500	-
chr12	131039300	+
chr12	131059500	+
chr12	131091700	-
chr12	131099600	-
chr12	131113700	+
chr12	131175100	-
chr12	131175100	-
chr12	131175100	-
chr12	131175100	-
chr12	131794300	+
chr12	131934100	+
chr12	131935500	+
chr12	131935500	+
chr13	19137200	+
chr13	19139900	+
chr13	19146600	+
chr13	19148900	+
chr13	19153300	-
chr13	19157700	-
chr13	19159600	-
chr13	19160100	-
chr13	19244400	-
chr13	19543700	-
chr13	19889100	-
chr13	19896200	-
chr13	19911400	-
chr13	19995100	-
chr13	20326800	-
chr13	20847300	-
chr13	20888700	-
chr13	20981200	-
chr13	21048200	+
chr13	22832800	-
chr13	24731000	+
chr13	24731500	+
chr13	25682700	+
chr13	25686800	-
chr13	26715100	-
chr13	26910000	-
chr13	27032000	-
chr13	27108900	-
chr13	27116300	+
chr13	27656300	-
chr13	27656300	-
chr13	27657300	+
chr13	27709700	-
chr13	27751200	+
chr13	27751200	+
chr13	30112100	-
chr13	30605800	+
chr13	30606000	+
chr13	30617400	-
chr13	31893400	-
chr13	31893400	-
chr13	32098500	+
chr13	33297400	+
chr13	38488700	-
chr13	38488700	-
chr13	38495800	-
chr13	40019200	+
chr13	40019200	+
chr13	40355700	+
chr13	40416400	-
chr13	40417100	-
chr13	40420400	+
chr13	40422500	+
chr13	40497100	-
chr13	40599300	-
chr13	40800100	+
chr13	40850000	-
chr13	41113400	+
chr13	41224700	+
chr13	41261100	+
chr13	41261100	+
chr13	41296100	-
chr13	41296100	-
chr13	41388000	-
chr13	41390100	-
chr13	41580100	-
chr13	41775600	+
chr13	41785600	-
chr13	42519600	+
chr13	42567400	-
chr13	44667000	-
chr13	44804000	-
chr13	44870500	+
chr13	44996400	+
chr13	45008200	+
chr13	45008200	+
chr13	45626200	+
chr13	46047600	-
chr13	46172700	+
chr13	47422500	-
chr13	47423900	+
chr13	47423900	+
chr13	47469800	-
chr13	47782900	-
chr13	48452400	+
chr13	48556800	+
chr13	48579600	-
chr13	48954000	+
chr13	49258300	+
chr13	50437200	-
chr13	51095800	+
chr13	51137100	-
chr13	51154600	-
chr13	51243600	+
chr13	51259000	-
chr13	51905000	+
chr13	72238400	-
chr13	72257300	-
chr13	72275500	+
chr13	73191500	+
chr13	73224000	+
chr13	73283800	-
chr13	73448200	-
chr13	73478500	-
chr13	73788600	-
chr13	73788600	-
chr13	74766000	-
chr13	74768200	+
chr13	74772500	+
chr13	75240700	+
chr13	75241100	-
chr13	75241100	-
chr13	75300700	-
chr13	76468000	+
chr13	76470300	-
chr13	76470500	-
chr13	76479300	-
chr13	76481500	+
chr13	76522600	+
chr13	76526000	+
chr13	76529000	+
chr13	76660700	+
chr13	76691200	-
chr13	76691300	-
chr13	76707700	-
chr13	76708600	+
chr13	77220200	-
chr13	78808400	-
chr13	78987000	-
chr13	78987900	-
chr13	90808500	+
chr13	90808500	+
chr13	90810900	+
chr13	90810900	+
chr13	94064700	-
chr13	94064700	-
chr13	96782500	+
chr13	98032000	-
chr13	98321900	-
chr13	98364600	-
chr13	98436500	+
chr13	98770600	-
chr13	99002000	+
chr13	99016200	-
chr13	99016500	-
chr13	99076600	+
chr13	99078300	+
chr13	99206100	-
chr13	99958800	+
chr13	102078800	+
chr13	102132000	+
chr13	102326300	-
chr13	110147500	-
chr13	110339200	+
chr13	110355400	-
chr13	110355700	-
chr13	110684700	+
chr13	110734600	-
chr13	112270800	-
chr13	112423600	-
chr13	112512300	+
chr13	112531000	+
chr13	112545400	-
chr13	113172900	+
chr13	113230900	+
chr13	113230900	+
chr13	113582000	-
chr14	19838100	-
chr14	19838900	-
chr14	19922200	+
chr14	20906100	-
chr14	22117800	-
chr14	22418400	+
chr14	22484800	-
chr14	30229700	-
chr14	30229700	-
chr14	30229700	-
chr14	30488100	+
chr14	30734500	-
chr14	30734700	-
chr14	34300200	-
chr14	34333600	-
chr14	34333600	-
chr14	34401000	-
chr14	34937000	-
chr14	44468200	+
chr14	49111300	-
chr14	49111300	-
chr14	50026700	+
chr14	50291500	-
chr14	50291500	-
chr14	50306700	+
chr14	50344700	-
chr14	50782500	+
chr14	51992700	-
chr14	52260900	+
chr14	52261200	+
chr14	53948800	-
chr14	54076000	-
chr14	54390700	+
chr14	54415200	+
chr14	54602600	-
chr14	54605300	-
chr14	54838100	-
chr14	54907200	-
chr14	56122300	+
chr14	56128700	+
chr14	57867500	-
chr14	58756100	-
chr14	59695600	+
chr14	59695600	+
chr14	61074300	+
chr14	61075700	-
chr14	61096000	+
chr14	61261300	+
chr14	63073700	+
chr14	63418900	-
chr14	63432800	-
chr14	63432800	-
chr14	63464900	+
chr14	63722400	+
chr14	63729300	+
chr14	63759900	-
chr14	63759900	-
chr14	63991700	+
chr14	64030500	-
chr14	64030500	-
chr14	64503300	-
chr14	64581000	+
chr14	65102900	-
chr14	65103500	-
chr14	65104200	+
chr14	65109100	+
chr14	66791500	+
chr14	66925000	-
chr14	67159300	+
chr14	68431500	+
chr14	68431500	+
chr14	68637700	+
chr14	68742000	+
chr14	70513600	-
chr14	70650800	-
chr14	70867800	-
chr14	70974400	-
chr14	71125400	-
chr14	71195400	-
chr14	72759200	+
chr14	73440200	-
chr14	73446000	-
chr14	73473900	+
chr14	73685500	-
chr14	74320700	-
chr14	74320900	+
chr14	74321200	+
chr14	74321600	+
chr14	74550500	+
chr14	74660400	-
chr14	74684600	+
chr14	75177100	+
chr14	75177100	+
chr14	76835000	+
chr14	76908400	-
chr14	77005200	-
chr14	89015400	+
chr14	89015400	+
chr14	89822500	-
chr14	89826500	-
chr14	90450000	+
chr14	90504800	-
chr14	90678100	-
chr14	90721400	+
chr14	90797800	+
chr14	91413600	+
chr14	91413600	+
chr14	91504700	+
chr14	91504700	+
chr14	91522300	-
chr14	92176300	+
chr14	92463700	+
chr14	95083700	+
chr14	98550400	+
chr14	98699500	-
chr14	98701200	+
chr14	98995000	-
chr14	99079500	+
chr14	99887100	+
chr14	99887100	+
chr14	100078500	-
chr14	101335400	+
chr14	101534000	-
chr14	101539000	+
chr14	101574600	-
chr14	101586500	+
chr14	101586500	+
chr14	102266200	-
chr14	103193500	+
chr14	104562700	-
chr14	104917600	-
chr15	20558600	+
chr15	23518400	+
chr15	26028400	+
chr15	26032400	-
chr15	29023300	-
chr15	29050000	+
chr15	29555600	+
chr15	30878500	+
chr15	32259100	+
chr15	32511500	+
chr15	32511500	+
chr15	32512500	-
chr15	36566900	+
chr15	36571000	+
chr15	36599000	-
chr15	36599000	-
chr15	38369100	+
chr15	38633400	-
chr15	38813900	-
chr15	39137900	+
chr15	39828600	+
chr15	40802800	-
chr15	40802800	-
chr15	41152700	-
chr15	41281800	-
chr15	41488900	+
chr15	41492200	+
chr15	42640300	+
chr15	47092300	+
chr15	50044100	-
chr15	50237500	-
chr15	50458900	-
chr15	50473900	+
chr15	50725600	+
chr15	54196000	+
chr15	54261300	+
chr15	55081200	-
chr15	55187400	-
chr15	55210400	-
chr15	55799600	-
chr15	55799600	-
chr15	56687500	-
chr15	56954700	-
chr15	56957600	-
chr15	58452500	-
chr15	58517700	-
chr15	58833000	+
chr15	59928300	+
chr15	59939300	+
chr15	60027900	+
chr15	61644700	+
chr15	61752100	-
chr15	61752100	-
chr15	61757100	-
chr15	61808400	+
chr15	62330600	+
chr15	62405300	+
chr15	62738700	-
chr15	63004000	-
chr15	63964100	-
chr15	64412800	-
chr15	64526200	+
chr15	64526200	+
chr15	64542300	+
chr15	65260900	+
chr15	65298000	-
chr15	65673200	-
chr15	68642800	+
chr15	70386100	+
chr15	70442800	+
chr15	70664900	+
chr15	71999700	-
chr15	72638400	-
chr15	73450400	+
chr15	73454500	-
chr15	73653100	+
chr15	76084500	-
chr15	76084600	-
chr15	76084600	-
chr15	76095300	+
chr15	76350700	+
chr15	76353800	+
chr15	76358200	-
chr15	77965200	+
chr15	78185100	-
chr15	79093700	-
chr15	81294400	-
chr15	82982200	+
chr15	83120100	+
chr15	83120100	+
chr15	83790500	+
chr15	83891100	+
chr15	83919000	-
chr15	83993100	+
chr15	84091000	-
chr15	87449400	-
chr15	88172000	-
chr15	88174200	-
chr15	88175100	+
chr15	88740400	+
chr15	88781200	+
chr15	88786300	+
chr15	88806300	-
chr15	88945300	+
chr15	88987700	-
chr15	90310500	-
chr15	90311700	-
chr15	91297500	+
chr15	91323200	+
chr15	91325000	-
chr15	91326200	+
chr15	91341000	-
chr15	91355500	-
chr15	91362900	-
chr15	97307100	+
chr15	98047200	+
chr15	99628100	+
chr15	100012700	+
chr16	189600	+
chr16	235500	+
chr16	926000	+
chr16	927000	-
chr16	1692900	-
chr16	2051400	-
chr16	2076300	-
chr16	3531600	-
chr16	4043700	-
chr16	4451400	+
chr16	4660900	+
chr16	8818500	-
chr16	11072800	-
chr16	11148500	+
chr16	11723500	-
chr16	12169800	+
chr16	12170100	-
chr16	12337100	+
chr16	12413100	-
chr16	12690600	-
chr16	12706700	-
chr16	14141600	+
chr16	15074200	-
chr16	15601500	+
chr16	15602200	+
chr16	17113400	-
chr16	17328700	+
chr16	17337800	-
chr16	17412800	-
chr16	17459800	-
chr16	18770200	+
chr16	19605500	-
chr16	19605500	-
chr16	21893500	-
chr16	23401300	+
chr16	23440900	-
chr16	24042200	+
chr16	24050000	-
chr16	24050000	-
chr16	24118400	+
chr16	24118700	+
chr16	27282900	-
chr16	28088100	+
chr16	28502500	-
chr16	29594600	+
chr16	30847400	+
chr16	31030800	+
chr16	45400800	+
chr16	45401500	-
chr16	45408700	+
chr16	45408700	+
chr16	45796400	-
chr16	47153600	+
chr16	48623600	+
chr16	48623600	+
chr16	48942800	+
chr16	49392900	-
chr16	52364700	-
chr16	52376200	-
chr16	52564300	-
chr16	52583000	+
chr16	52589300	-
chr16	52706200	+
chr16	55334900	-
chr16	55369800	-
chr16	55369800	-
chr16	55637000	+
chr16	55747500	-
chr16	57110200	+
chr16	57111600	+
chr16	57111900	+
chr16	57112500	+
chr16	57117100	-
chr16	57149700	-
chr16	65411200	-
chr16	65411200	-
chr16	65650600	-
chr16	66116400	-
chr16	66117400	+
chr16	66144200	-
chr16	66885700	+
chr16	66974400	-
chr16	67494300	+
chr16	67565400	+
chr16	67566600	+
chr16	67830900	+
chr16	68419200	-
chr16	68874800	-
chr16	69065400	-
chr16	70347800	-
chr16	73054000	+
chr16	73055200	+
chr16	73071200	-
chr16	73263200	-
chr16	73885900	+
chr16	73986100	+
chr16	73986500	+
chr16	73987800	-
chr16	74176400	-
chr16	74232800	-
chr16	74233800	-
chr16	77036300	-
chr16	79633000	+
chr16	80170100	-
chr16	80201500	-
chr16	80594900	+
chr16	83050900	-
chr16	83052300	+
chr16	83364400	-
chr16	83376000	-
chr16	83574200	-
chr16	84034200	-
chr16	86308700	+
chr16	87424600	-
chr16	87424600	-
chr16	88022400	+
chr16	88557700	-
chr17	416000	-
chr17	462100	-
chr17	476900	-
chr17	476900	-
chr17	496100	-
chr17	618200	-
chr17	623900	-
chr17	902000	+
chr17	1195500	+
chr17	1274200	-
chr17	1393100	+
chr17	1662500	+
chr17	1741100	+
chr17	2058300	-
chr17	2144100	+
chr17	2194200	-
chr17	2221400	-
chr17	3721000	-
chr17	3940900	+
chr17	3940900	+
chr17	3951100	-
chr17	3951900	+
chr17	4041400	+
chr17	4045700	-
chr17	4532700	+
chr17	4532800	-
chr17	4570100	-
chr17	4571200	+
chr17	4861600	-
chr17	5207200	+
chr17	5233100	+
chr17	5251000	+
chr17	6883800	+
chr17	7355300	+
chr17	7748000	-
chr17	8716600	-
chr17	8717900	+
chr17	8722100	-
chr17	9308100	-
chr17	10550100	-
chr17	11872200	+
chr17	13931600	-
chr17	15871600	-
chr17	15872200	+
chr17	15872200	+
chr17	15913900	-
chr17	17035100	-
chr17	17399600	-
chr17	17849000	-
chr17	17849000	-
chr17	18083200	+
chr17	18122100	+
chr17	18136600	+
chr17	19780400	+
chr17	22848200	+
chr17	23524000	-
chr17	23677300	-
chr17	23911300	+
chr17	23962100	-
chr17	24125200	+
chr17	24901000	-
chr17	25038700	-
chr17	25038700	-
chr17	25050500	+
chr17	25060500	-
chr17	26653000	+
chr17	26653000	+
chr17	26653000	+
chr17	26677000	-
chr17	26891400	+
chr17	27728100	+
chr17	27756300	-
chr17	30953400	-
chr17	31051800	-
chr17	32941900	+
chr17	33004500	+
chr17	33011700	-
chr17	33012000	-
chr17	34171800	+
chr17	34557400	-
chr17	34557400	-
chr17	34815200	-
chr17	34971700	-
chr17	35404000	+
chr17	35543600	-
chr17	35543600	-
chr17	35683600	+
chr17	35683600	+
chr17	35693500	+
chr17	37617400	+
chr17	37780000	+
chr17	38582300	+
chr17	40292600	+
chr17	40895600	-
chr17	41474300	+
chr17	41484100	-
chr17	41485500	+
chr17	41511800	+
chr17	43102500	+
chr17	43259200	-
chr17	43259300	-
chr17	43599000	+
chr17	43602400	-
chr17	43747200	-
chr17	43825300	-
chr17	46189500	-
chr17	46592000	-
chr17	50386100	-
chr17	50417400	+
chr17	52980100	-
chr17	55693400	+
chr17	55725900	+
chr17	55767500	+
chr17	55875700	-
chr17	56074400	+
chr17	56651700	-
chr17	58482500	+
chr17	59010400	+
chr17	59119500	-
chr17	59119900	-
chr17	59251400	-
chr17	59251400	-
chr17	59425000	+
chr17	59491600	-
chr17	59492600	-
chr17	59806300	+
chr17	59940600	-
chr17	59959200	-
chr17	60235100	-
chr17	61793900	+
chr17	61850600	-
chr17	61882000	-
chr17	61898000	-
chr17	62096500	+
chr17	62111800	+
chr17	62162700	+
chr17	62616400	+
chr17	62820700	-
chr17	62968700	-
chr17	64964400	-
chr17	64994600	+
chr17	65014600	+
chr17	65024700	+
chr17	68454800	+
chr17	68575300	-
chr17	69093700	-
chr17	70567300	-
chr17	70740500	+
chr17	71157000	-
chr17	71547400	-
chr17	71547400	-
chr17	73582600	+
chr17	73610200	-
chr17	75830400	-
chr17	76423600	+
chr17	76423600	+
chr17	76423600	+
chr17	76499700	-
chr17	77169700	+
chr17	78161000	-
chr17	78460800	+
chr17	78468800	+
chr18	686200	-
chr18	2682000	-
chr18	2992400	+
chr18	8021900	+
chr18	9233300	+
chr18	11867900	+
chr18	13058600	+
chr18	13222700	-
chr18	13223600	+
chr18	16806200	+
chr18	17385900	+
chr18	17503200	-
chr18	17520300	+
chr18	19920600	-
chr18	21848300	-
chr18	30915100	+
chr18	31863300	+
chr18	31991900	-
chr18	31995300	+
chr18	31995300	+
chr18	37820800	+
chr18	42693100	+
chr18	42892000	+
chr18	43621900	-
chr18	43621900	-
chr18	43673300	-
chr18	44699200	-
chr18	45113600	+
chr18	45222300	-
chr18	46673800	+
chr18	46676200	+
chr18	46825900	+
chr18	49964800	+
chr18	49964800	+
chr18	49964800	+
chr18	49964800	+
chr18	49980500	+
chr18	52554200	+
chr18	52559600	-
chr18	52606200	-
chr18	52621600	-
chr18	52621600	-
chr18	52800400	+
chr18	59059200	-
chr18	59215900	-
chr18	59217400	-
chr18	59218800	+
chr18	64503000	-
chr18	65611900	+
chr18	70545500	+
chr18	70590000	-
chr18	70661000	+
chr18	70742500	+
chr18	70796300	-
chr18	70845500	-
chr18	70873500	+
chr18	70909700	-
chr18	72318000	+
chr18	75061700	-
chr18	75087400	-
chr18	75183400	+
chr18	75192300	-
chr19	501500	+
chr19	2162400	+
chr19	2388800	-
chr19	2710200	+
chr19	2861700	-
chr19	3153200	-
chr19	3560700	-
chr19	4453500	-
chr19	4666600	-
chr19	5880800	-
chr19	6021700	+
chr19	6782800	-
chr19	7530400	+
chr19	10119900	-
chr19	11026100	+
chr19	14440600	-
chr19	15086500	-
chr19	16101700	+
chr19	16365700	+
chr19	17181100	-
chr19	18233000	-
chr19	19091700	-
chr19	19540200	-
chr19	34797100	+
chr19	34883900	-
chr19	39655600	-
chr19	40112900	+
chr19	40966600	+
chr19	44355000	-
chr19	50808100	-
chr19	50811200	+
chr19	52087900	+
chr19	52092100	-
chr19	52134300	+
chr19	52134300	+
chr19	52136500	-
chr19	52357100	+
chr19	52398600	-
chr19	52885900	-
chr19	53328000	-
chr19	53328000	-
chr19	53994100	-
chr19	55192900	-
chr19	55582100	+
chr19	55701600	-
chr19	60236500	-
chr19	60509200	+
chr19	60509200	+
chr19	60509200	+
chr2	224100	+
chr2	3394800	-
chr2	3415400	+
chr2	3461200	+
chr2	3496900	+
chr2	3496900	+
chr2	7084800	-
chr2	8864500	+
chr2	9955300	+
chr2	10497300	-
chr2	11831300	-
chr2	15431000	-
chr2	19952800	+
chr2	20099400	+
chr2	20321200	-
chr2	20340200	-
chr2	20344700	-
chr2	20366500	-
chr2	20383000	+
chr2	20882000	+
chr2	20882800	+
chr2	20882800	+
chr2	23875200	+
chr2	24292000	-
chr2	24348900	-
chr2	24644400	+
chr2	24702500	-
chr2	25309400	+
chr2	25859300	-
chr2	25859300	-
chr2	25866800	+
[truncated: 27,196 more rows]
