# Supplementary material for: Discovery and Annotation of Functional Chromatin Signatures in the Human Genome
Source: PLoS Comput Biol. 2009 Nov 13;5(11):e1000566. doi: 10.1371/journal.pcbi.1000566 (PMC2775352; doi:10.1371/journal.pcbi.1000566)
Supplement: Table S6 — Locations of clusters recovered when applying ChromaSig to ChIP-enriched sites distal to Refseq promoters, Refseq gene 3′ ends, predicted enhancers, CTCF binding sites, and DNase I hypersensitive sites. (0.80 MB TXT) [file pcbi.1000566.s017.txt]

U1 (in hg18)
chr1	1722600	+
chr1	2076900	-
chr1	3724700	-
chr1	3731800	-
chr1	3775300	-
chr1	6207500	+
chr1	10041500	-
chr1	11816800	+
chr1	11988000	-
chr1	12234000	+
chr1	12266900	+
chr1	12557200	+
chr1	15740500	-
chr1	15915700	-
chr1	16133900	-
chr1	16453700	-
chr1	16661200	+
chr1	19109400	+
chr1	19305400	+
chr1	19985700	+
chr1	21466300	-
chr1	21886500	+
chr1	21892000	-
chr1	21913000	-
chr1	22320200	+
chr1	22670000	-
chr1	24658800	+
chr1	25658500	-
chr1	26161300	-
chr1	26453700	-
chr1	27049100	-
chr1	27612800	+
chr1	27647300	+
chr1	27746700	+
chr1	27788200	+
chr1	28039700	-
chr1	31199600	+
chr1	31209800	+
chr1	31229700	+
chr1	31240600	-
chr1	31517700	+
chr1	31556400	+
chr1	31564000	+
chr1	32276900	-
chr1	32333800	-
chr1	32399700	+
chr1	32544000	-
chr1	32565800	-
chr1	32615400	-
chr1	33257900	+
chr1	33388900	-
chr1	33395800	+
chr1	36061700	-
chr1	36592600	-
chr1	37739500	+
chr1	38054500	+
chr1	39493200	+
chr1	39538500	+
chr1	39555800	-
chr1	39626500	-
chr1	39660400	-
chr1	39719600	+
chr1	39983300	+
chr1	40654800	+
chr1	40983900	-
chr1	40992100	-
chr1	41225200	+
chr1	41235300	-
chr1	41797100	+
chr1	43679000	-
chr1	43685300	+
chr1	43910000	-
chr1	43921500	-
chr1	43929900	-
chr1	44491400	+
chr1	44535300	+
chr1	44552300	+
chr1	44886900	+
chr1	45805800	-
chr1	46827800	-
chr1	51019200	-
chr1	51151400	-
chr1	53153100	-
chr1	53286900	-
chr1	53552900	-
chr1	54450800	+
chr1	54476200	-
chr1	54483600	-
chr1	55346000	+
chr1	55373900	+
chr1	61938100	-
chr1	63842700	-
chr1	65092800	+
chr1	70519100	-
chr1	70527700	+
chr1	78071100	-
chr1	78197200	-
chr1	78206300	+
chr1	89252400	-
chr1	89296000	-
chr1	89350200	+
chr1	89951900	+
chr1	91178200	-
chr1	91976600	+
chr1	93612800	-
chr1	95479600	-
chr1	96991500	-
chr1	100310600	-
chr1	100719500	-
chr1	100747600	-
chr1	109573000	-
chr1	110387100	+
chr1	111802500	+
chr1	114798600	-
chr1	117761500	-
chr1	143586100	-
chr1	143624100	+
chr1	145597500	-
chr1	148711200	-
chr1	151982700	+
chr1	152056200	-
chr1	152411400	+
chr1	152494400	+
chr1	152825700	-
chr1	153718800	-
chr1	154496900	+
chr1	154504400	+
chr1	154511200	+
chr1	154704600	+
chr1	155182200	+
chr1	157222500	-
chr1	158475000	-
chr1	158789900	+
chr1	159237300	+
chr1	160062000	+
chr1	165291700	-
chr1	165929400	-
chr1	168097500	+
chr1	168104800	-
chr1	169753000	+
chr1	169777500	+
chr1	169952600	-
chr1	169964000	-
chr1	170031000	+
chr1	170796000	-
chr1	171696700	+
chr1	171993100	-
chr1	174343300	+
chr1	177548100	+
chr1	178222100	+
chr1	179197700	-
chr1	179239300	+
chr1	181095800	+
chr1	183333300	+
chr1	183536900	-
chr1	184601600	+
chr1	198894500	-
chr1	199201900	+
chr1	199383200	-
chr1	199725400	-
chr1	201149200	+
chr1	201947100	-
chr1	201956900	-
chr1	201973300	-
chr1	204035300	+
chr1	206002800	-
chr1	208079600	+
chr1	209606800	-
chr1	210199600	+
chr1	210626600	+
chr1	215860400	-
chr1	218470600	+
chr1	218492500	+
chr1	220920300	-
chr1	222019800	+
chr1	222026300	+
chr1	223660700	-
chr1	224622700	+
chr1	224644100	+
chr1	225231700	-
chr1	227673300	+
chr1	227681900	+
chr1	227804400	-
chr1	227814200	-
chr1	227839600	+
chr1	228404600	+
chr1	229142000	+
chr1	229148000	+
chr1	229163200	+
chr1	229200300	-
chr1	229428600	+
chr1	229449500	-
chr1	229974600	+
chr1	231188700	-
chr1	231460600	+
chr1	233348000	-
chr1	233367200	-
chr1	234768400	+
chr1	235041600	-
chr1	235050900	+
chr1	235067200	-
chr1	235125100	-
chr1	242653100	-
chr1	244773700	+
chr1	244877800	-
chr1	244887900	-
chr1	245104000	+
chr1	245126400	-
chr1	245654600	-
chr1	247175400	-
chr10	271100	+
chr10	1040500	+
chr10	3137200	+
chr10	3143800	-
chr10	3148600	+
chr10	3157500	-
chr10	3164400	+
chr10	3186800	-
chr10	3195200	-
chr10	5813600	-
chr10	5829300	-
chr10	5841700	+
chr10	5997900	-
chr10	6044200	-
chr10	6105800	+
chr10	6303400	-
chr10	6513600	-
chr10	6521700	-
chr10	6536900	-
chr10	6547700	-
chr10	7433500	+
chr10	7447600	+
chr10	7857000	+
chr10	7886200	+
chr10	7978800	-
chr10	8046300	+
chr10	8163800	-
chr10	11381100	+
chr10	11408400	+
chr10	12060100	+
chr10	12851800	+
chr10	12904600	+
chr10	13223400	-
chr10	13692200	+
chr10	13736800	+
chr10	14992700	+
chr10	15201700	-
chr10	15207000	+
chr10	15889800	+
chr10	16588800	+
chr10	16681200	+
chr10	16839500	-
chr10	21966700	-
chr10	21982000	-
chr10	22867600	-
chr10	22896400	-
chr10	22906800	+
chr10	26829400	+
chr10	26841200	-
chr10	26873300	+
chr10	26883400	-
chr10	27036700	+
chr10	27401600	-
chr10	27865900	-
chr10	28404800	+
chr10	28939900	-
chr10	29751100	+
chr10	35373000	-
chr10	35873300	+
chr10	35878600	-
chr10	35889300	-
chr10	38346800	+
chr10	38356700	-
chr10	42612700	-
chr10	45302900	+
chr10	45463100	+
chr10	50407200	-
chr10	51773300	+
chr10	51867200	-
chr10	51890400	-
chr10	69373700	-
chr10	69381500	-
chr10	69406300	+
chr10	70392300	-
chr10	70616400	+
chr10	74817200	-
chr10	74871400	+
chr10	75223900	+
chr10	75247700	-
chr10	75257000	+
chr10	75266900	-
chr10	75505000	-
chr10	75542900	+
chr10	76459900	+
chr10	80596200	+
chr10	80602400	-
chr10	80705500	+
chr10	80729600	-
chr10	80738500	-
chr10	81907600	-
chr10	86167900	-
chr10	90666000	-
chr10	90770400	-
chr10	90989900	+
chr10	97367600	+
chr10	97395400	-
chr10	97807000	-
chr10	98283200	-
chr10	98301800	+
chr10	98704700	-
chr10	99219800	+
chr10	99227500	+
chr10	99401400	-
chr10	99506800	+
chr10	102298700	+
chr10	102674900	+
chr10	103379000	-
chr10	103421900	+
chr10	103549500	+
chr10	103790900	-
chr10	103910000	+
chr10	104109400	+
chr10	104120100	+
chr10	104299200	+
chr10	104349700	-
chr10	105174300	+
chr10	105391000	-
chr10	111656800	+
chr10	114143400	-
chr10	115447200	+
chr10	115891900	-
chr10	116188700	-
chr10	116212700	-
chr10	116235500	-
chr10	116713200	+
chr10	119767900	+
chr10	120083700	+
chr10	120435000	-
chr10	121591200	+
chr10	123618000	+
chr10	123715200	-
chr10	124605700	+
chr10	126647800	-
chr10	126662600	+
chr10	127408500	-
chr10	127415600	-
chr10	131164500	-
chr10	134324100	+
chr10	134956600	-
chr11	672800	-
chr11	892400	+
chr11	1263500	-
chr11	1451000	+
chr11	2559900	-
chr11	2567700	-
chr11	2647900	+
chr11	4579300	-
chr11	5656700	-
chr11	6201300	+
chr11	6434700	+
chr11	6535000	-
chr11	10478600	-
chr11	13335000	+
chr11	13340900	-
chr11	13348200	+
chr11	14458300	-
chr11	17773400	+
chr11	17852500	-
chr11	17908600	-
chr11	17942800	-
chr11	17952300	+
chr11	18468400	+
chr11	18593200	-
chr11	33687700	+
chr11	34115400	-
chr11	35200100	-
chr11	35773200	-
chr11	43877100	+
chr11	43887000	+
chr11	44894900	+
chr11	45183400	-
chr11	45836600	+
chr11	45927400	+
chr11	45958100	+
chr11	46382500	+
chr11	46412000	-
chr11	46434400	-
chr11	46477600	-
chr11	46520500	-
chr11	47267200	-
chr11	47302400	-
chr11	47448700	+
chr11	47457100	+
chr11	47812900	+
chr11	48003900	+
chr11	48116200	-
chr11	48122800	+
chr11	57026100	+
chr11	59118900	-
chr11	59123900	-
chr11	59132400	+
chr11	60833700	+
chr11	60979500	-
chr11	61662500	-
chr11	62348000	-
chr11	65710600	+
chr11	65735100	+
chr11	65757400	-
chr11	65766000	-
chr11	66660700	+
chr11	66742800	+
chr11	67695200	+
chr11	68089400	+
chr11	68100000	+
chr11	68115400	-
chr11	68125600	-
chr11	68297600	-
chr11	68454100	-
chr11	69817100	+
chr11	69842800	-
chr11	69848000	+
chr11	70862100	+
chr11	70872600	+
chr11	70880300	+
chr11	71769000	-
chr11	72083000	+
chr11	72098300	-
chr11	72147000	-
chr11	74179500	-
chr11	74233300	+
chr11	74678800	-
chr11	77112500	-
chr11	77142100	-
chr11	85368500	+
chr11	93181500	+
chr11	93552500	+
chr11	94337700	-
chr11	94481800	-
chr11	104328500	-
chr11	105469400	+
chr11	106912500	-
chr11	107731100	+
chr11	111047600	-
chr11	112734700	-
chr11	116139100	-
chr11	116222900	+
chr11	116251400	-
chr11	116318400	-
chr11	116325700	-
chr11	116595000	+
chr11	116721000	+
chr11	116731800	-
chr11	116756700	+
chr11	117745100	+
chr11	117881200	+
chr11	117897500	-
chr11	118675300	-
chr11	120910800	+
chr11	120941700	-
chr11	120996300	-
chr11	124953400	-
chr11	124978200	+
chr11	125565400	-
chr11	128166300	+
chr11	128185300	-
chr11	130258200	-
chr11	130276900	-
chr12	264500	-
chr12	292500	+
chr12	313300	+
chr12	332500	-
chr12	1751500	+
chr12	1928700	+
chr12	1970400	-
chr12	3606400	-
chr12	3659700	-
chr12	3673000	-
chr12	3693400	-
chr12	3842200	-
chr12	4639600	-
chr12	4650200	+
chr12	6561300	-
chr12	6571600	-
chr12	6632100	+
chr12	6651200	-
chr12	6793900	-
chr12	6840300	+
chr12	8135700	-
chr12	11175100	+
chr12	11798200	-
chr12	11887300	+
chr12	11929500	-
chr12	12561500	-
chr12	14484400	+
chr12	14528200	+
chr12	14534700	+
chr12	19517400	+
chr12	19555100	+
chr12	21524700	+
chr12	25114200	+
chr12	26972300	+
chr12	27835800	+
chr12	40880900	+
chr12	41043400	+
chr12	41065100	-
chr12	42451600	+
chr12	44530600	-
chr12	44555600	-
chr12	44876200	+
chr12	44884900	-
chr12	47621100	+
chr12	47712000	+
chr12	49351000	-
chr12	49982500	-
chr12	50041200	-
chr12	50663600	-
chr12	51995000	-
chr12	52350500	-
chr12	52395900	+
chr12	53021800	+
chr12	55290600	-
chr12	55351000	-
chr12	55938300	+
chr12	56178300	+
chr12	56215800	+
chr12	58413600	-
chr12	61039300	-
chr12	65001100	+
chr12	65972200	+
chr12	68974500	-
chr12	69004200	+
chr12	70331900	+
chr12	70529800	-
chr12	75722000	-
chr12	88404800	+
chr12	88543900	+
chr12	94422000	+
chr12	94945700	-
chr12	95207100	+
chr12	95228800	+
chr12	103259200	-
chr12	103508900	-
chr12	104112000	-
chr12	105260000	-
chr12	105711200	+
chr12	105791400	-
chr12	105961600	+
chr12	106535800	-
chr12	106654400	+
chr12	107455100	+
chr12	107462400	+
chr12	108444800	-
chr12	108780200	+
chr12	108830200	+
chr12	108836600	-
chr12	108886700	+
chr12	109250500	+
chr12	109460200	-
chr12	110578000	+
chr12	110587700	+
chr12	110616600	+
chr12	111219200	-
chr12	111390900	-
chr12	111405300	+
chr12	111920300	-
chr12	112092900	-
chr12	112190900	+
chr12	112200200	+
chr12	112211100	-
chr12	112240700	-
chr12	112293900	-
chr12	112751000	-
chr12	112780700	+
chr12	112826700	+
chr12	112871400	+
chr12	114887900	+
chr12	114906400	-
chr12	115868500	-
chr12	115886900	+
chr12	115927600	-
chr12	116080800	-
chr12	116097700	+
chr12	116964300	-
chr12	118925800	-
chr12	119069600	-
chr12	119076000	-
chr12	119084700	+
chr12	119100300	-
chr12	119106000	+
chr12	119616500	+
chr12	120267800	-
chr12	120825600	+
chr12	121348000	+
chr12	122060200	+
chr12	122454600	+
chr12	123062900	-
chr12	123409000	-
chr12	123415800	-
chr12	123422800	+
chr12	123455800	-
chr12	123464900	+
chr12	124030300	-
chr12	127849100	+
chr12	129857100	+
chr12	130769900	-
chr12	130785000	+
chr12	130796900	-
chr12	130816500	+
chr12	130837800	+
chr12	131069600	+
chr12	131076700	-
chr12	131085200	-
chr12	131107700	+
chr12	131127300	-
chr12	131167200	+
chr12	131766900	+
chr12	131826500	-
chr12	131834500	-
chr12	131885500	+
chr12	131902900	+
chr13	19121600	-
chr13	20280900	+
chr13	20884200	-
chr13	22829800	+
chr13	22838600	+
chr13	23762300	-
chr13	23905600	+
chr13	23926300	+
chr13	23948800	-
chr13	23965200	+
chr13	24743800	+
chr13	27132800	+
chr13	27701400	+
chr13	28991700	-
chr13	29015500	-
chr13	29026000	+
chr13	30121600	+
chr13	30229700	+
chr13	35797000	+
chr13	36463800	-
chr13	42378400	-
chr13	42398500	-
chr13	42419300	+
chr13	42434500	+
chr13	42505100	+
chr13	44475100	-
chr13	44609900	-
chr13	44880600	+
chr13	44975800	+
chr13	44990800	+
chr13	45467600	-
chr13	45622400	-
chr13	46256500	+
chr13	47545700	+
chr13	48604900	-
chr13	48943900	-
chr13	48987100	+
chr13	49483800	+
chr13	50406900	-
chr13	50448700	+
chr13	51190200	-
chr13	72189400	-
chr13	72235400	+
chr13	72266300	+
chr13	72425800	-
chr13	73166900	-
chr13	73201600	-
chr13	73207800	-
chr13	73467700	-
chr13	73493500	+
chr13	76605100	-
chr13	76646900	+
chr13	76752800	+
chr13	78839000	-
chr13	78849300	-
chr13	96725900	-
chr13	97921400	-
chr13	98371600	-
chr13	98396700	+
chr13	99009800	+
chr13	100093300	+
chr13	100115000	+
chr13	102071500	+
chr13	110085300	-
chr13	110102700	+
chr13	110114300	+
chr13	110690800	+
chr13	110723300	+
chr13	110729200	-
chr13	112210000	-
chr13	112228300	+
chr13	112249400	+
chr13	112256700	+
chr13	112510100	-
chr13	112900100	-
chr13	112932600	-
chr13	112948300	-
chr13	112958100	+
chr13	113177500	+
chr13	113202100	+
chr13	113239600	-
chr13	114034800	-
chr13	114071700	+
chr13	114080000	+
chr14	19918900	-
chr14	20953300	-
chr14	22444700	+
chr14	22602400	+
chr14	34651400	-
chr14	34673100	-
chr14	35849600	+
chr14	38700000	-
chr14	50298300	-
chr14	51484000	+
chr14	54395900	+
chr14	55157600	+
chr14	55833400	+
chr14	59028100	+
chr14	59818300	-
chr14	62957800	+
chr14	63455500	-
chr14	63596700	-
chr14	63756400	-
chr14	64495600	-
chr14	64602000	+
chr14	66913800	-
chr14	68420100	-
chr14	68597500	+
chr14	68616600	-
chr14	68912600	+
chr14	68921800	-
chr14	68961300	-
chr14	69320300	-
chr14	69885000	-
chr14	70567800	-
chr14	70597100	+
chr14	70627200	-
chr14	72533600	+
chr14	72541800	+
chr14	72684900	+
chr14	72743600	-
chr14	74430000	+
chr14	75720200	-
chr14	76326900	+
chr14	76650000	-
chr14	77111800	+
chr14	77132500	-
chr14	77233500	-
chr14	81048500	+
chr14	88731400	-
chr14	88771200	+
chr14	88851600	+
chr14	88988100	+
chr14	88995800	+
chr14	89560200	+
chr14	90697600	+
chr14	91666500	+
chr14	92347100	-
chr14	92481700	-
chr14	92498400	-
chr14	92518700	-
chr14	92525800	+
chr14	92565100	+
chr14	92800400	-
chr14	92809600	-
chr14	94630900	+
chr14	94650700	-
chr14	94660900	-
chr14	94958300	-
chr14	94973000	+
chr14	98983900	+
chr14	99031300	+
chr14	99044900	-
chr14	100027300	+
chr14	100062800	+
chr14	101321300	+
chr14	101437000	-
chr14	101516000	+
chr14	101522800	-
chr14	101530300	+
chr14	101548400	-
chr14	101578200	-
chr14	101744800	+
chr14	102374900	+
chr14	102414300	+
chr14	102431500	+
chr14	102999100	+
chr14	103012200	+
chr14	103198000	-
chr14	104544000	-
chr15	20410400	-
chr15	20599900	+
chr15	23479400	-
chr15	23530100	-
chr15	23564300	+
chr15	26039500	-
chr15	26200900	+
chr15	27133200	+
chr15	27159000	-
chr15	29003200	+
chr15	36579900	+
chr15	36590200	-
chr15	38374900	+
chr15	38855900	+
chr15	39998000	-
chr15	40023800	-
chr15	40316000	+
chr15	42645400	-
chr15	43750500	-
chr15	43755100	+
chr15	43762200	+
chr15	47115100	-
chr15	47189600	-
chr15	47309700	-
chr15	47383700	-
chr15	49948400	+
chr15	50030300	-
chr15	50139600	+
chr15	50233200	-
chr15	50707900	+
chr15	50750700	+
chr15	55807100	-
chr15	56967700	-
chr15	56979100	-
chr15	57109400	+
chr15	57161100	+
chr15	58433600	+
chr15	61330700	+
chr15	61640800	-
chr15	61652300	+
chr15	61854100	-
chr15	62216100	-
chr15	63177700	-
chr15	63345100	+
chr15	63984400	+
chr15	64561900	+
chr15	66252900	-
chr15	66263800	+
chr15	66299100	+
chr15	68130600	-
chr15	70287600	+
chr15	70345000	-
chr15	70428100	+
chr15	70850900	+
chr15	71662700	-
chr15	71669500	-
chr15	72104800	+
chr15	72528300	-
chr15	72671900	+
chr15	72751800	+
chr15	73441700	+
chr15	74338600	-
chr15	76986500	-
chr15	78202400	+
chr15	79021600	+
chr15	79027000	-
chr15	79039600	+
chr15	81302300	+
chr15	81507300	+
chr15	83997500	+
chr15	84015500	+
chr15	84061500	+
chr15	86874700	+
chr15	87500500	-
chr15	87508300	+
chr15	88412100	+
chr15	88794800	+
chr15	88798900	+
chr15	88818300	+
chr15	89251700	+
chr15	89357100	-
chr15	90450700	-
chr15	90459300	-
chr15	90469600	+
chr15	90493900	+
chr15	91272000	+
chr15	91313300	+
chr15	91336500	-
chr15	97272400	+
chr15	97283200	+
chr15	100003600	-
chr15	100031600	-
chr15	100067600	-
chr16	103600	+
chr16	195600	-
chr16	1622800	+
chr16	1654400	-
chr16	2927500	+
chr16	3632600	+
chr16	3665000	+
chr16	3733000	-
chr16	3748200	+
chr16	3764700	+
chr16	3995600	-
chr16	4431900	-
chr16	4522500	-
chr16	4849200	-
chr16	4864700	+
chr16	8631400	+
chr16	8644100	-
chr16	8822400	+
chr16	8831000	-
chr16	11004900	-
chr16	11039900	-
chr16	11168100	-
chr16	11569900	-
chr16	11846300	+
chr16	12027600	-
chr16	12136100	-
chr16	12163400	-
chr16	12186100	-
chr16	12205000	-
chr16	12291100	+
chr16	12347300	+
chr16	12376000	+
chr16	12424000	+
chr16	12446300	+
chr16	15048600	+
chr16	15618100	-
chr16	15626800	+
chr16	15679300	+
chr16	15687900	+
chr16	15716000	+
chr16	16011000	+
chr16	16038300	-
chr16	16046500	-
chr16	16078900	+
chr16	16084300	+
chr16	16099700	-
chr16	16138700	-
chr16	17145500	-
chr16	17161300	+
chr16	17223000	-
chr16	17254600	+
chr16	19435900	+
chr16	19630800	+
chr16	20780300	-
chr16	21883200	-
chr16	22225800	-
chr16	23398100	-
chr16	23406300	+
chr16	23412700	-
chr16	23454300	+
chr16	23481600	+
chr16	23577500	-
chr16	23981500	-
chr16	24060800	+
chr16	24082000	+
chr16	24091700	+
chr16	24125900	-
chr16	24696500	+
chr16	24709700	+
chr16	24718800	+
chr16	24741200	+
chr16	24848200	-
chr16	24895600	+
chr16	27450200	-
chr16	27461900	+
chr16	28789100	-
chr16	29090200	-
chr16	30629900	+
chr16	31045500	-
chr16	46042200	+
chr16	46227100	+
chr16	46843600	+
chr16	46934200	-
chr16	48671200	-
chr16	52061800	-
chr16	52406000	-
chr16	52418400	+
chr16	54958900	-
chr16	55028600	-
chr16	55339500	-
chr16	55796700	-
chr16	56030700	-
chr16	56603500	+
chr16	56777600	-
chr16	57179500	-
chr16	57269400	-
chr16	65633400	-
chr16	65726500	-
chr16	65732300	-
chr16	66323000	+
chr16	66335000	+
chr16	66771100	+
chr16	66931400	+
chr16	66938400	+
chr16	67451400	-
chr16	67733900	+
chr16	67959000	+
chr16	68379400	+
chr16	68390400	+
chr16	68465000	-
chr16	68480100	+
chr16	68748700	-
chr16	68849700	-
chr16	68992000	+
chr16	69140400	-
chr16	69311100	-
chr16	69352000	-
chr16	69377600	-
chr16	70512000	+
chr16	70699600	-
chr16	73047300	-
chr16	73081900	-
chr16	73219400	+
chr16	73283300	+
chr16	73534200	-
chr16	79210700	+
chr16	80124400	+
chr16	80172800	-
chr16	80285100	+
chr16	80294600	+
chr16	80753100	+
chr16	82500300	+
chr16	82659900	+
chr16	82666600	-
chr16	83581200	+
chr16	83667600	-
chr16	84255900	+
chr16	85130500	+
chr16	85139200	-
chr16	86002800	+
chr16	86015700	-
chr16	86043400	-
chr16	86339300	+
chr16	86643300	+
chr16	86658300	+
chr16	86665100	+
chr16	87179900	+
chr16	87195800	+
chr16	87204900	-
chr16	88117300	+
chr17	292800	+
chr17	386300	+
chr17	450800	-
chr17	466300	+
chr17	916400	-
chr17	929900	+
chr17	2006400	-
chr17	2030900	-
chr17	2214700	+
chr17	2325500	+
chr17	2715200	-
chr17	2830900	-
chr17	2870200	+
chr17	3882500	-
chr17	3904800	+
chr17	3945200	+
chr17	3955100	-
chr17	4057800	+
chr17	4525500	-
chr17	4847800	+
chr17	4858200	+
chr17	5322000	-
chr17	5369200	-
chr17	5374900	-
chr17	5397500	+
chr17	5406500	-
chr17	7450000	+
chr17	8325400	+
chr17	9110400	-
chr17	9384800	+
chr17	11827200	+
chr17	13922300	-
chr17	15851600	-
chr17	15926100	-
chr17	15941200	-
chr17	16306900	+
chr17	16946700	-
chr17	17073200	+
chr17	17103100	-
chr17	17722500	+
chr17	18144300	-
chr17	18721500	+
chr17	20849300	+
chr17	21066800	+
chr17	22903300	+
chr17	23702500	+
chr17	23972800	+
chr17	24025900	-
chr17	24110200	+
chr17	24429900	+
chr17	24443800	-
chr17	24454700	+
chr17	24803400	+
chr17	24982700	-
chr17	25023700	-
chr17	25610600	-
chr17	25864700	-
chr17	26882600	+
chr17	27510500	-
chr17	30366000	-
chr17	30458000	+
chr17	31068200	+
chr17	31927800	+
chr17	32425000	-
chr17	32482000	+
chr17	32976000	+
chr17	33020300	-
chr17	34190200	+
chr17	34196200	+
chr17	34819400	+
chr17	35441800	-
chr17	35540000	-
chr17	35688800	-
chr17	36049700	-
chr17	37315100	-
chr17	37395000	+
chr17	37401000	-
chr17	38115000	+
chr17	38123700	-
chr17	38598600	+
chr17	38926300	+
chr17	39830700	-
chr17	40535600	-
chr17	41063600	-
chr17	41466800	+
chr17	41472500	+
chr17	42175500	-
chr17	43108500	+
chr17	43242300	-
chr17	43354900	-
chr17	43585900	+
chr17	43617000	+
chr17	43640900	-
chr17	43650900	-
chr17	45047900	-
chr17	45054100	-
chr17	46710600	+
chr17	46719300	-
chr17	52334300	+
chr17	52538500	+
chr17	52549400	-
chr17	52808000	+
chr17	52835300	-
chr17	52850000	+
chr17	52996600	-
chr17	53052200	-
chr17	53108500	-
chr17	53408800	+
chr17	53927600	-
chr17	53937000	-
chr17	54820900	+
chr17	57443100	+
chr17	57462100	-
chr17	58018900	-
chr17	58029300	-
chr17	59020700	-
chr17	59099800	+
chr17	59112800	+
chr17	59644900	-
chr17	62180300	-
chr17	62202000	-
chr17	62223800	+
chr17	62230000	+
chr17	62534400	+
chr17	62624900	+
chr17	62643200	-
chr17	62983400	-
chr17	63060200	+
chr17	63080800	+
chr17	63302800	-
chr17	68538900	-
chr17	68579400	+
chr17	70303700	-
chr17	70316000	-
chr17	70328000	-
chr17	70338700	-
chr17	70733600	-
chr17	71002700	+
chr17	71207800	-
chr17	71597000	+
chr17	72713800	+
chr17	72719800	+
chr17	73524700	-
chr17	73606200	+
chr17	74203100	+
chr17	74321600	-
chr17	74335400	-
chr17	76138200	+
chr17	76391200	-
chr17	76472400	-
chr17	76513200	-
chr17	76518600	-
chr17	76535100	-
chr17	77147700	-
chr17	77157000	+
chr17	77166400	-
chr17	77203300	+
chr17	78013700	-
chr17	78152000	+
chr17	78181300	+
chr17	78340300	-
chr17	78556800	-
chr18	2666000	+
chr18	2729600	+
chr18	8625900	+
chr18	9524500	-
chr18	9540000	-
chr18	9923200	+
chr18	10531600	+
chr18	11892800	-
chr18	12324400	-
chr18	12335600	+
chr18	12353200	-
chr18	13092700	+
chr18	13482800	-
chr18	13517600	-
chr18	13736000	-
chr18	17603000	-
chr18	19309300	-
chr18	19356900	-
chr18	19389700	-
chr18	19901500	+
chr18	19923000	+
chr18	21891100	-
chr18	30967400	+
chr18	31980800	+
chr18	41924700	+
chr18	42096100	-
chr18	42688200	+
chr18	43667600	-
chr18	45066200	+
chr18	45083800	-
chr18	45210000	-
chr18	46857000	-
chr18	49939000	-
chr18	49950200	-
chr18	49978600	-
chr18	52751300	-
chr18	54537200	-
chr18	55151600	+
chr18	55157000	-
chr18	58363900	+
chr18	58368900	-
chr18	58377700	-
chr18	58393300	-
chr18	59172400	-
chr18	65695200	+
chr18	70903300	-
chr18	71129300	+
chr18	72692800	+
chr18	72779800	+
chr18	72801000	+
chr18	72861100	-
chr18	74987700	+
chr18	75026900	-
chr18	75036600	+
chr18	75100200	+
chr18	75115900	+
chr18	75131200	+
chr18	75160900	+
chr18	75199600	+
chr18	75207300	+
chr18	75997200	+
chr19	279500	+
chr19	2742400	+
chr19	2754500	-
chr19	4645800	+
chr19	4948400	-
chr19	5014500	-
chr19	5064400	-
chr19	5566400	+
chr19	5597700	+
chr19	5876100	+
chr19	6786800	-
chr19	7528200	+
chr19	7948400	-
chr19	7959100	+
chr19	8214500	+
chr19	8439900	+
chr19	10131100	+
chr19	10336100	-
chr19	10607100	-
chr19	10748000	-
chr19	10757700	+
chr19	10955700	-
chr19	10967600	-
chr19	10986100	+
chr19	12627700	-
chr19	13728900	-
chr19	13893300	-
chr19	14130400	+
chr19	14672900	+
chr19	15340400	-
chr19	16126300	+
chr19	16374600	+
chr19	16408100	+
chr19	16815800	+
chr19	16825300	+
chr19	16841100	+
chr19	17030400	-
chr19	17113600	-
chr19	17143000	-
chr19	17548100	-
chr19	18116300	-
chr19	18328100	-
chr19	18639500	+
chr19	18983600	+
chr19	19015800	+
chr19	19277600	+
chr19	19313600	-
chr19	19325800	-
chr19	24028200	+
chr19	37797800	-
chr19	37805400	-
chr19	37822600	+
chr19	38627400	-
chr19	39644300	+
chr19	43282900	-
chr19	43896500	+
chr19	44539400	+
chr19	44545300	-
chr19	44552700	-
chr19	44559300	+
chr19	44647700	-
chr19	45022000	-
chr19	45434000	-
chr19	45521500	+
chr19	45534800	+
chr19	45540300	-
chr19	45786500	-
chr19	45900200	-
chr19	45925400	+
chr19	46469100	-
chr19	46479100	+
chr19	46620300	+
chr19	47429700	+
chr19	47603000	-
chr19	48808700	-
chr19	50171700	+
chr19	50248100	+
chr19	51020200	-
chr19	51043700	-
chr19	51583100	+
chr19	52140500	+
chr19	52393100	-
chr19	52693700	+
chr19	53333000	+
chr19	53406800	+
chr19	53427300	-
chr19	54108000	+
chr19	54200500	-
chr19	54975900	-
chr19	54991800	-
chr19	55189800	+
chr19	55202800	-
chr19	55211700	-
chr19	57416000	+
chr19	57873200	-
chr19	59317600	-
chr19	60250700	-
chr19	60260400	-
chr19	63515600	-
chr19	63539400	+
chr2	3154600	-
chr2	3217800	+
chr2	3239800	+
chr2	3313100	+
chr2	3325900	+
chr2	3336200	-
chr2	3390000	+
chr2	3397400	+
chr2	3426800	+
chr2	3438900	+
chr2	3449600	-
chr2	7023600	-
chr2	8837200	+
chr2	9541200	+
chr2	9550000	+
chr2	9559500	-
chr2	9915400	+
chr2	9967500	-
chr2	10705200	+
chr2	11862700	+
chr2	11872800	-
chr2	15344400	-
chr2	20687000	+
chr2	23774800	+
chr2	23784100	+
chr2	24345600	+
chr2	25826800	+
chr2	26298900	+
chr2	27302400	+
chr2	27310800	+
chr2	27411900	+
chr2	27510700	-
chr2	28251500	+
chr2	29001500	+
chr2	29212500	+
chr2	29220100	+
chr2	32019200	-
chr2	32463500	-
chr2	32493800	-
chr2	32593600	+
chr2	36645700	+
chr2	36664800	+
chr2	36952900	-
chr2	37144700	-
chr2	37198900	+
chr2	39080200	-
chr2	43349300	+
chr2	43424800	-
chr2	44407600	+
chr2	47036900	+
chr2	47078600	+
chr2	47093900	-
chr2	47127000	+
chr2	54711200	+
chr2	54720100	+
chr2	54725600	-
chr2	61112800	+
chr2	69546100	-
chr2	69592300	-
chr2	70015200	-
chr2	70144400	+
chr2	71469500	+
chr2	71475400	+
chr2	74161100	-
chr2	74180400	-
chr2	74218500	-
chr2	85044900	+
chr2	85636400	-
chr2	86199800	-
chr2	86558000	+
chr2	86570100	+
chr2	86590800	+
chr2	86610100	-
chr2	86837900	-
chr2	95121700	+
chr2	95129800	-
chr2	95136100	-
chr2	96222700	-
chr2	96311500	-
chr2	96320600	+
chr2	96641100	-
chr2	96763600	-
chr2	96856400	-
chr2	97889900	-
chr2	97962700	+
chr2	98521600	+
chr2	98535900	-
chr2	98573900	-
chr2	98657300	+
chr2	101265400	+
chr2	101854100	+
chr2	105264000	-
chr2	105280800	-
chr2	105332400	+
chr2	108746800	-
chr2	109383700	-
chr2	112559200	-
chr2	113026200	+
chr2	113667900	+
chr2	114395300	-
chr2	118407500	+
chr2	118442400	-
chr2	118449800	+
chr2	118457200	-
chr2	118469100	-
chr2	120376900	-
chr2	121989500	+
chr2	127745100	-
chr2	127788000	-
chr2	127979000	-
chr2	128190100	+
chr2	128340000	+
chr2	128488500	+
chr2	128649400	-
chr2	131614400	+
chr2	134816300	-
chr2	134909900	+
chr2	134916100	+
chr2	135428700	+
chr2	135625900	-
chr2	143915300	-
chr2	143961700	+
chr2	143993800	+
chr2	144034400	-
chr2	144045700	+
chr2	144115800	-
chr2	144143300	-
chr2	144153200	-
chr2	144226000	-
chr2	149258100	-
chr2	153266900	+
chr2	153273600	+
chr2	158312700	-
chr2	160320100	+
chr2	160401200	-
chr2	161748100	-
chr2	162610600	+
chr2	168591600	+
chr2	168643900	+
chr2	170542800	-
chr2	171520100	+
chr2	171682500	-
chr2	173162900	+
chr2	174959700	+
chr2	175136800	+
chr2	179014200	-
chr2	179112300	+
chr2	182060400	+
chr2	182074000	+
chr2	182095500	-
chr2	191010600	-
chr2	191061700	-
chr2	196281400	+
chr2	197358300	+
chr2	197581800	-
chr2	197596100	-
chr2	197652000	-
chr2	197669800	+
chr2	198053300	-
chr2	200518900	+
chr2	201710000	-
chr2	203505700	+
chr2	203825700	+
chr2	207658900	-
chr2	207681200	-
chr2	208147300	+
chr2	208560000	-
chr2	208854200	+
chr2	208867300	-
chr2	210588700	+
chr2	215901500	+
chr2	216618800	+
chr2	216719900	+
chr2	216775500	+
chr2	216792200	-
chr2	216998200	-
chr2	217080400	+
chr2	219114900	+
chr2	219310900	-
chr2	223147100	+
chr2	223482000	+
chr2	224482100	+
chr2	225064700	-
chr2	225072300	+
chr2	225347600	+
chr2	225401000	-
chr2	225439600	-
chr2	225446400	+
chr2	227463100	-
chr2	227551900	+
chr2	227906300	-
chr2	230756200	-
chr2	230843200	-
chr2	230932000	+
chr2	230943600	+
chr2	230954700	-
chr2	230962500	-
chr2	231054500	+
chr2	231065000	-
chr2	231072200	-
chr2	231083800	+
chr2	231364600	+
chr2	231379800	+
chr2	232369100	+
chr2	232589400	-
chr2	232594400	+
chr2	232602600	+
chr2	232699000	-
chr2	232788600	+
chr2	233153900	-
chr2	233404300	+
chr2	233699300	+
chr2	233706300	-
chr2	233743800	+
chr2	233763300	-
chr2	233864200	-
chr2	234029400	+
chr2	234036700	-
chr2	238333800	+
chr2	238342900	+
chr2	238355900	+
chr2	238613000	+
chr2	238746800	-
chr2	238755700	+
chr2	238762200	-
chr2	238849700	+
chr2	239019600	-
chr2	239666700	-
chr2	239684400	-
chr2	239695900	-
chr2	239719000	+
chr2	239773300	-
chr2	239938500	+
chr2	240544100	-
chr2	240565500	+
chr2	240577400	-
chr2	241727700	-
chr2	241817100	+
chr2	241827700	+
chr2	241841300	+
chr2	241849900	-
chr2	242003500	+
chr2	242086500	-
chr2	242307700	-
chr2	242546700	-
chr2	242562300	-
chr20	1064200	-
chr20	1076000	+
chr20	1100200	+
chr20	1380100	-
chr20	2422100	-
chr20	2790300	+
chr20	2950900	+
chr20	3124100	+
chr20	3793700	-
chr20	3800800	-
chr20	4716100	+
chr20	4726200	+
chr20	4816600	+
chr20	5064500	-
chr20	5124200	-
chr20	5708700	-
chr20	17561000	-
chr20	17571800	+
chr20	18104700	-
chr20	18462800	+
chr20	18553900	+
chr20	18628000	-
chr20	20442800	+
chr20	23322600	-
chr20	24900300	-
chr20	24939700	-
chr20	25206100	+
chr20	30188800	+
chr20	30273700	+
chr20	30361600	+
chr20	30481400	-
chr20	32578300	+
chr20	33048600	-
chr20	33062800	-
chr20	33100700	+
chr20	33185300	-
chr20	33371200	+
chr20	33416300	+
chr20	33511700	-
chr20	33518100	+
chr20	33524500	-
chr20	33549100	+
chr20	33599900	+
chr20	33605400	-
chr20	33683800	+
chr20	33893600	+
chr20	33979100	-
chr20	33990500	-
chr20	34096800	+
chr20	35288100	-
chr20	35293600	+
chr20	35801200	+
chr20	35819700	+
chr20	35829100	+
chr20	35889600	+
chr20	36074300	-
chr20	36140200	+
chr20	36146500	+
chr20	36554200	-
chr20	36562400	+
chr20	36824500	-
chr20	36967200	+
chr20	36980300	-
chr20	39143300	+
chr20	39266200	+
chr20	39575400	-
chr20	39594600	-
chr20	42688100	+
chr20	42696600	-
chr20	45275100	+
chr20	45299800	+
chr20	45311700	+
chr20	45325500	+
chr20	45349600	-
chr20	45583600	-
chr20	45709500	+
chr20	46695400	+
chr20	46730900	-
chr20	47004100	-
chr20	47152600	+
chr20	47167400	-
chr20	47283800	-
chr20	47313500	-
chr20	47703700	+
chr20	47915400	+
chr20	47934900	+
chr20	48146200	-
chr20	48176900	-
chr20	48934400	+
chr20	48943300	+
chr20	49504100	+
chr20	54460500	-
chr20	54502800	-
chr20	55377800	-
chr20	56362800	+
chr20	56678800	+
chr20	57223800	-
chr20	57236600	-
chr20	60010600	-
chr20	60173000	+
chr20	60266500	+
chr20	60281200	-
chr20	60286700	-
chr20	61766100	+
chr20	61987000	+
chr21	14792300	+
chr21	14796400	-
chr21	25886900	-
chr21	26054100	+
chr21	29261900	+
chr21	29325400	-
chr21	31415800	+
chr21	31980800	+
chr21	31995200	+
chr21	32613400	+
chr21	32754100	-
chr21	33727100	-
chr21	35087300	-
chr21	35092900	+
chr21	35151900	+
chr21	37393200	-
chr21	37489200	+
chr21	37807700	+
chr21	39112900	-
chr21	39530100	+
chr21	39586200	-
chr21	41682500	+
chr21	41689800	+
chr21	42098100	+
chr21	42150500	-
chr21	42212000	+
chr21	42569700	+
chr21	42575800	+
chr21	43934800	+
chr21	43998300	-
chr21	44041400	-
chr21	44148200	+
chr21	44346500	-
chr21	45016700	-
chr21	45409000	+
chr21	45774100	+
chr21	46438300	+
chr21	46463900	+
chr21	46509200	-
chr21	46591800	+
chr21	46598700	-
chr21	46686800	+
chr21	46734200	-
chr21	46782400	-
chr22	16002600	-
chr22	16051500	-
chr22	16064900	-
chr22	16459900	-
chr22	16475300	+
chr22	16743300	-
chr22	17415000	-
chr22	17431500	-
chr22	17723800	-
chr22	17753600	-
chr22	17765100	+
chr22	17773700	+
chr22	17821600	-
chr22	18169600	-
chr22	18411400	-
chr22	18420500	-
chr22	18456700	-
chr22	19449600	+
chr22	19483100	+
chr22	19495600	+
chr22	20456900	-
chr22	20485300	-
chr22	20492300	-
chr22	20614400	+
chr22	22357000	+
chr22	22474200	+
chr22	22497300	+
chr22	22777500	+
chr22	22827800	-
chr22	22898300	+
chr22	23078100	+
chr22	23273200	-
chr22	25454500	-
chr22	25490900	+
chr22	25510000	+
chr22	25515900	-
chr22	26582400	-
chr22	26588300	+
chr22	28061100	-
chr22	28068500	+
chr22	28079900	+
chr22	28085200	+
chr22	28466100	-
chr22	28532000	+
chr22	28556200	+
chr22	29061000	+
chr22	29630100	+
chr22	29911800	-
chr22	33990600	-
chr22	34159700	+
chr22	35243300	-
chr22	36601700	+
chr22	36644200	-
chr22	36890500	+
chr22	36960200	+
chr22	36972600	-
chr22	38153100	-
chr22	38408000	+
chr22	39005900	+
chr22	39027800	+
chr22	39088200	+
chr22	39885000	-
chr22	39950900	+
chr22	39990700	+
chr22	39999900	+
chr22	40077400	+
chr22	40306300	+
chr22	40611500	+
chr22	40620000	+
chr22	40626200	-
chr22	40881200	-
chr22	40891400	-
chr22	41322600	+
chr22	41633100	+
chr22	42698100	+
chr22	42706800	-
chr22	44106200	+
chr22	44477500	-
chr22	44485900	+
chr22	44516400	-
chr22	44544700	+
chr22	44582100	+
chr22	44593000	-
chr22	44608400	-
chr22	45662100	+
chr22	45668800	+
chr22	45765900	-
chr22	45771700	+
chr22	45827600	-
chr22	45887600	+
chr22	45910200	+
chr22	45918700	-
chr22	49178600	+
chr3	4420100	+
chr3	4638000	-
chr3	4645400	-
chr3	4670700	-
chr3	4788300	-
chr3	5229400	+
chr3	9450500	+
chr3	9465300	-
chr3	9481500	+
chr3	9492900	+
chr3	9696100	+
chr3	9701600	+
chr3	9711100	+
chr3	10328400	-
chr3	11590700	-
chr3	11617600	-
chr3	11814300	-
chr3	11824200	-
chr3	11854600	-
chr3	12589400	-
chr3	12925700	-
chr3	13343800	+
chr3	13357800	+
chr3	13374500	-
chr3	14184000	+
chr3	14475100	+
chr3	14494300	+
chr3	14678400	+
chr3	15021400	+
chr3	15030900	+
chr3	15048400	-
chr3	15749000	+
chr3	16365400	+
chr3	16471100	+
chr3	20088800	+
chr3	20111900	+
chr3	20133500	+
chr3	20139600	-
chr3	20166000	+
chr3	25767500	-
chr3	32146100	+
chr3	32170800	-
chr3	33419600	+
chr3	33426800	+
chr3	33846400	+
chr3	36869300	+
chr3	36873800	-
chr3	36906500	-
chr3	38236300	-
chr3	38549400	-
chr3	41242700	+
chr3	41250800	+
chr3	42104400	+
chr3	42141700	+
chr3	42586300	-
chr3	44945600	-
chr3	44955800	-
chr3	45412300	+
chr3	45430900	+
chr3	45728300	-
chr3	45755200	+
chr3	45999000	+
chr3	46691100	-
chr3	46701900	-
chr3	47446500	-
chr3	47604600	-
chr3	47635400	+
chr3	47826600	-
chr3	47835400	+
chr3	47860200	-
chr3	48987000	-
chr3	49296800	-
chr3	49321900	-
chr3	49542700	-
chr3	49710500	-
chr3	49750500	-
chr3	49761700	+
chr3	49923900	+
chr3	50004800	+
chr3	50059900	-
chr3	51599900	+
chr3	52214900	+
chr3	52400600	-
chr3	52487300	-
chr3	52499500	-
chr3	52561200	+
chr3	52567000	-
chr3	52617700	+
chr3	52633500	+
chr3	52658400	-
chr3	52878900	-
chr3	53237600	+
chr3	53303100	+
chr3	56577700	+
chr3	56642700	-
chr3	56663900	+
chr3	56678600	+
chr3	57250100	-
chr3	58331900	+
chr3	63861500	-
chr3	63949600	-
chr3	67526000	+
chr3	67542300	+
chr3	67598000	+
chr3	67613800	+
chr3	67650000	+
chr3	67761000	-
chr3	71096800	+
chr3	71103400	+
chr3	71288000	+
chr3	71697800	-
chr3	87367200	+
chr3	99153400	+
chr3	99712800	-
chr3	101938900	+
chr3	102565500	+
chr3	102866000	-
chr3	106878600	+
chr3	107053100	-
chr3	108913700	+
chr3	108969400	-
chr3	108992200	+
chr3	109235300	-
chr3	112788200	+
chr3	112910500	+
chr3	112923000	-
chr3	113743800	+
chr3	113770200	-
chr3	115552500	-
chr3	120720200	+
chr3	121203700	-
chr3	121533400	+
chr3	122845600	+
chr3	122881800	-
chr3	123627600	-
chr3	123660500	+
chr3	123694500	-
chr3	123899500	+
chr3	124411600	-
chr3	124448700	+
chr3	126194600	-
chr3	126230300	-
chr3	126434000	-
chr3	128051900	-
chr3	128206300	-
chr3	128219600	-
chr3	128770100	-
chr3	129262000	-
chr3	129289000	+
chr3	129305500	+
chr3	129447900	-
chr3	129464400	-
chr3	129536200	+
chr3	129543700	+
chr3	129553200	-
[truncated: 45,881 more rows]
